# Supplementary material for: An 8000 years old genome reveals the Neolithic origin of the zoonosis Brucella melitensis
Source: Nat Commun. 2024 Jul 20;15:6132. doi: 10.1038/s41467-024-50536-1 (PMC11271283; doi:10.1038/s41467-024-50536-1)
Supplement: Supplementary file 3 — Supplementary Data 1-11 [file 41467_2024_50536_MOESM3_ESM.xlsx]

## Sheet: S1_Mentese_Sample_Info
# Menteşe specimen information
Sample name	Archaeological identifiers	Material type	Confirmed species	Molecular Sex	Biosample Accession
Mentese6	Sq 15, Layer 105, #626; MS1	Petrous bone	Sheep	Female	SAMEA113400713
Mentese7	Sq 12, Layer 101, #604; MS2	Petrous bone	Sheep	Male	SAMEA113400714
Mentese8	Sq 15, Layer 103, #615; MS3	Petrous bone	NA	NA	SAMEA115598735
Mentese9	Sq 21, Layer 118, #672; MS4	Petrous bone	Sheep	Female	SAMEA113400715
Mentese10	Sq 18, Layer 106, #635; MS5	Petrous bone	Goat	Female	SAMEA115594007
Mentese11	Sq 15, Layer 105, #626, Upper Phase; MS6	Petrous bone	Sheep	Female	SAMEA113400712

## Sheet: S2_Krakenuniq_table_for_Brucell
# KrakenUniq results for core Brucella species. E value was calculated according to Guellil et al 2022: E=(K/R)*C, where K is the unique K-mer count, R is the read count and C is the estimate of breadth of coverage
Biosample accession	Sample Name	Species	Number of reads assigned by KrakenUniq at species level	Number of kmers assigned by krakenuniq at species level	Calculated E_value
SAMEA7368740	Abdul1	Brucella canis	1	5	0.000942
SAMEA7368740	Abdul1	Brucella abortus	4	12	0.000178
SAMEA7368740	Abdul1	Brucella melitensis	4	16	0.000155
SAMEA7368740	Abdul1	Brucella vulpis	5	14	5.77e-05
SAMEA7368740	Abdul1	Brucella suis	1	4	3.26e-05
SAMEA7368741	Abdul2	Brucella melitensis	4	18	0.000196
SAMEA7368741	Abdul2	Brucella ovis	1	3	6.32e-05
SAMEA7368741	Abdul2	Brucella abortus	2	4	3.95e-05
SAMEA7368741	Abdul2	Brucella suis	4	7	2.5e-05
SAMEA7368741	Abdul2	Brucella vulpis	9	6	5.89e-06
SAMEA7368742	Abdul4	Brucella melitensis	1	1	2.42e-06
SAMEA7368742	Abdul4	Brucella melitensis	1	4	3.87e-05
SAMEA7368743	Abdul5	Brucella abortus	1	5	0.000123
SAMEA7368743	Abdul5	Brucella vulpis	4	17	0.000106
SAMEA7368743	Abdul5	Brucella suis	4	3	4.59e-06
SAMEA7368744	Abdul6	Brucella abortus	6	14	0.000161
SAMEA7368744	Abdul6	Brucella melitensis	1	6	8.7e-05
SAMEA7368744	Abdul6	Brucella vulpis	5	12	4.24e-05
SAMEA7368744	Abdul6	Brucella suis	8	7	1.25e-05
SAMEA7368744	Abdul6	Brucella ovis	8	3	7.89e-06
SAMEA7368745	Abdul7	Brucella vulpis	5	26	0.000199
SAMEA7368745	Abdul7	Brucella melitensis	4	16	0.000155
SAMEA7368745	Abdul7	Brucella abortus	1	5	0.000123
SAMEA7368745	Abdul7	Brucella suis	2	2	4.08e-06
SAMEA7368746	Abdul9	Brucella vulpis	8	13	3.11e-05
SAMEA7368746	Abdul9	Brucella pinnipedialis	3	2	2.34e-05
SAMEA7368746	Abdul9	Brucella melitensis	1	2	9.66e-06
SAMEA5577344	Abu1	Brucella suis	2	3	9.17e-06
SAMEA5577344	Abu1	Brucella vulpis	12	7	6.01e-06
SAMEA5577344	Abu1	Brucella melitensis	1	1	2.42e-06
SAMEA5577345	Abu2	Brucella melitensis	4	12	8.7e-05
SAMEA5577345	Abu2	Brucella suis	1	3	1.83e-05
SAMEA5577345	Abu2	Brucella vulpis	11	11	1.62e-05
SAMEA5577346	Ace1	Brucella melitensis	1	3	2.17e-05
SAMEA4591761	acem2	Brucella melitensis	1	4	3.87e-05
SAMEA4589059	Ainghazal3	Brucella pinnipedialis	1	3	0.000158
SAMEA4589059	Ainghazal3	Brucella vulpis	5	18	9.54e-05
SAMEA4589059	Ainghazal3	Brucella ceti	8	8	8.43e-05
SAMEA4589059	Ainghazal3	Brucella melitensis	46	11	6.35e-06
SAMEA4589059	Ainghazal3	Brucella abortus	1	1	4.93e-06
SAMEA5577347	Ash4	Brucella vulpis	4	31	0.000354
SAMEA5577347	Ash4	Brucella suis	2	12	0.000147
SAMEA5577347	Ash4	Brucella melitensis	1	6	8.7e-05
SAMEA5577347	Ash4	Brucella abortus	8	11	7.46e-05
SAMEA5577347	Ash4	Brucella ovis	1	2	2.81e-05
SAMEA5577347	Ash4	Brucella abortus	1	2	1.97e-05
SAMEA5577348	Azer1	Brucella ovis	1	7	0.000344
SAMEA5577348	Azer1	Brucella vulpis	1	5	3.68e-05
SAMEA5577348	Azer1	Brucella suis	1	4	3.26e-05
SAMEA5577348	Azer1	Brucella abortus	1	2	1.97e-05
SAMEA5577348	Azer1	Brucella melitensis	1	1	2.42e-06
SAMEA4609141	Azer6	Brucella vulpis	7	22	0.000102
SAMEA4609141	Azer6	Brucella suis	3	8	4.35e-05
SAMEA4609141	Azer6	Brucella ovis	1	1	7.02e-06
SAMEA4609141	Azer6	Brucella abortus	1	1	4.93e-06
SAMEA5577349	Bel1	Brucella ceti	1	7	0.000516
SAMEA5577349	Bel1	Brucella melitensis	2	13	0.000204
SAMEA5577349	Bel1	Brucella vulpis	8	25	0.000115
SAMEA5577349	Bel1	Brucella abortus	1	4	7.9e-05
SAMEA5577349	Bel1	Brucella suis	3	3	6.12e-06
SAMEA5577350	Bel2	Brucella ceti	1	9	0.000854
SAMEA5577350	Bel2	Brucella ovis	3	16	0.000599
SAMEA5577350	Bel2	Brucella melitensis	3	20	0.000322
SAMEA5577350	Bel2	Brucella vulpis	4	17	0.000106
SAMEA5577350	Bel2	Brucella abortus	1	4	7.9e-05
SAMEA5577351	Bes1	Brucella neotomae	1	1	0.0009
SAMEA5577351	Bes1	Brucella abortus	1	5	0.000123
SAMEA5577351	Bes1	Brucella vulpis	1	6	5.3e-05
SAMEA5577351	Bes1	Brucella ceti	1	2	4.22e-05
SAMEA5577351	Bes1	Brucella suis	1	3	1.83e-05
SAMEA5577351	Bes1	Brucella melitensis	2	2	4.83e-06
SAMEA5577352	Bes2	Brucella vulpis	1	4	2.36e-05
SAMEA5577352	Bes2	Brucella suis	1	3	1.83e-05
SAMEA5577353	Bla1	Brucella abortus	1	4	7.9e-05
SAMEA5577353	Bla1	Brucella vulpis	3	8	3.14e-05
SAMEA5577353	Bla1	Brucella suis	1	1	2.04e-06
SAMEA4589056	Blagotin16	Brucella vulpis	2	6	2.65e-05
SAMEA4588076	Blagotin1	Brucella ovis	1	5	0.000175
SAMEA4588076	Blagotin1	Brucella suis	1	1	2.04e-06
SAMEA4589055	Blagotin2	Brucella melitensis	3	18	0.000261
SAMEA4589055	Blagotin2	Brucella vulpis	5	23	0.000156
SAMEA4589055	Blagotin2	Brucella abortus	1	4	7.9e-05
SAMEA4589055	Blagotin2	Brucella suis	1	1	2.04e-06
SAMEA4588077	Blagotin3	Brucella abortus	1	1	4.93e-06
SAMEA4588077	Blagotin3	Brucella suis	1	1	2.04e-06
SAMEA5577355	Bub1	Brucella inopinata	1	1	0.000715
SAMEA5577355	Bub1	Brucella vulpis	3	17	0.000142
SAMEA5577356	Bul1	Brucella suis	6	16	8.7e-05
SAMEA5577356	Bul1	Brucella vulpis	2	7	3.61e-05
SAMEA4607415	Bulak2	Brucella ovis	1	2	2.81e-05
SAMEA4607415	Bulak2	Brucella melitensis	1	1	2.42e-06
SAMEA5577357	Cas1	Brucella abortus	2	7	0.000121
SAMEA5577358	Ch22	Brucella canis	1	8	0.002412
SAMEA5577358	Ch22	Brucella melitensis	7	24	0.000199
SAMEA5577358	Ch22	Brucella vulpis	7	17	6.08e-05
SAMEA5577358	Ch22	Brucella suis	1	5	5.1e-05
SAMEA5577358	Ch22	Brucella abortus	1	2	1.97e-05
SAMEA5577358	Ch22	Brucella ovis	3	2	9.35e-06
SAMEA4609142	Chalow1	Brucella ovis	1	2	2.81e-05
SAMEA5577359	Dan1	Brucella vulpis	4	23	0.000195
SAMEA5577359	Dan1	Brucella abortus	3	8	0.000105
SAMEA5577359	Dan1	Brucella melitensis	1	3	2.17e-05
SAMEA4588078	Direkli5	Brucella canis	1	7	0.001847
SAMEA4588078	Direkli5	Brucella abortus	3	16	0.000421
SAMEA4588078	Direkli5	Brucella melitensis	1	13	0.000408
SAMEA4588078	Direkli5	Brucella vulpis	9	17	4.73e-05
SAMEA4591773	Direkli6	Brucella suis	2	20	0.000408
SAMEA4591773	Direkli6	Brucella vulpis	7	41	0.000354
SAMEA4591773	Direkli6	Brucella abortus	3	13	0.000278
SAMEA4591773	Direkli6	Brucella melitensis	1	1	2.42e-06
SAMEA5577360	Far1	Brucella ovis	1	9	0.000568
SAMEA5577360	Far1	Brucella canis	1	2	0.000151
SAMEA5577360	Far1	Brucella abortus	3	9	0.000133
SAMEA5577360	Far1	Brucella vulpis	13	25	7.08e-05
SAMEA5577360	Far1	Brucella melitensis	4	7	2.96e-05
SAMEA4609145	Fars2	Brucella suis	1	24	0.001174
SAMEA4609145	Fars2	Brucella abortus	1	9	0.0004
SAMEA4609145	Fars2	Brucella ovis	6	13	0.000198
SAMEA4609145	Fars2	Brucella melitensis	9	22	0.00013
SAMEA4609145	Fars2	Brucella vulpis	2	12	0.000106
SAMEA4609145	Fars2	Brucella ceti	4	6	9.49e-05
SAMEA4609145	Fars2	Brucella pinnipedialis	2	3	7.88e-05
SAMEA7368719	Ganjdareh18	Brucella suis	1	4	3.26e-05
SAMEA7368719	Ganjdareh18	Brucella melitensis	1	3	2.17e-05
SAMEA7368722	Ganjdareh20	Brucella ceti	1	5	0.000264
SAMEA7368722	Ganjdareh20	Brucella abortus	1	4	7.9e-05
SAMEA7368722	Ganjdareh20	Brucella microti	1	1	2.03e-05
SAMEA7368734	Ganjdareh3	Brucella canis	2	6	0.000678
SAMEA7368734	Ganjdareh3	Brucella microti	1	4	0.000325
SAMEA7368734	Ganjdareh3	Brucella melitensis	1	6	8.7e-05
SAMEA7368734	Ganjdareh3	Brucella suis	2	6	3.67e-05
SAMEA7368734	Ganjdareh3	Brucella vulpis	3	8	3.14e-05
SAMEA7368734	Ganjdareh3	Brucella ovis	1	2	2.81e-05
SAMEA7368734	Ganjdareh3	Brucella pinnipedialis	1	1	1.75e-05
SAMEA4609147	Ghosh5	Brucella abortus	2	7	0.000121
SAMEA4609147	Ghosh5	Brucella vulpis	33	27	3.25e-05
SAMEA4609147	Ghosh5	Brucella suis	1	2	8.15e-06
SAMEA5577361	Gil1	Brucella melitensis	1	5	6.04e-05
SAMEA4609148	Gilat10	Brucella pinnipedialis	2	11	0.00106
SAMEA4609148	Gilat10	Brucella abortus	3	17	0.000475
SAMEA4609148	Gilat10	Brucella vulpis	9	38	0.000236
SAMEA4609148	Gilat10	Brucella melitensis	6	12	5.8e-05
SAMEA4609148	Gilat10	Brucella canis	1	1	3.77e-05
SAMEA4609148	Gilat10	Brucella suis	2	5	2.55e-05
SAMEA4609149	Gilat2	Brucella pinnipedialis	2	11	0.00106
SAMEA4609149	Gilat2	Brucella vulpis	4	16	9.43e-05
SAMEA4609149	Gilat2	Brucella melitensis	1	3	2.17e-05
SAMEA4609149	Gilat2	Brucella suis	1	1	2.04e-06
SAMEA4609150	Gilat8	Brucella vulpis	7	81	0.00138
SAMEA4609150	Gilat8	Brucella suis	2	10	0.000102
SAMEA4609150	Gilat8	Brucella abortus	3	5	4.11e-05
SAMEA5577362	Gyu2	Brucella microti	1	6	0.000731
SAMEA5577362	Gyu2	Brucella vulpis	17	84	0.000611
SAMEA5577362	Gyu2	Brucella ceti	5	6	7.59e-05
SAMEA5577362	Gyu2	Brucella suis	2	7	4.99e-05
SAMEA5577362	Gyu2	Brucella melitensis	4	9	4.89e-05
SAMEA5577362	Gyu2	Brucella pinnipedialis	3	1	5.84e-06
SAMEA5577363	Has1	Brucella vulpis	1	10	0.000147
SAMEA5577363	Has1	Brucella melitensis	9	19	9.69e-05
SAMEA5577364	Has3	Brucella ovis	1	7	0.000344
SAMEA5577364	Has3	Brucella vulpis	1	2	5.89e-06
SAMEA5577364	Has3	Brucella abortus	1	1	4.93e-06
SAMEA5577364	Has3	Brucella abortus	2	5	6.17e-05
SAMEA5577364	Has3	Brucella microti	1	1	2.03e-05
SAMEA5577365	Has4	Brucella melitensis	3	15	0.000181
SAMEA5577365	Has4	Brucella canis	1	2	0.000151
SAMEA5577365	Has4	Brucella vulpis	5	12	4.24e-05
SAMEA5577365	Has4	Brucella suis	2	4	1.63e-05
SAMEA5577366	Has5	Brucella ceti	3	20	0.001405
SAMEA5577366	Has5	Brucella vulpis	13	97	0.001066
SAMEA5577366	Has5	Brucella melitensis	5	35	0.000592
SAMEA5577366	Has5	Brucella ovis	1	7	0.000344
SAMEA5577366	Has5	Brucella suis	8	14	4.99e-05
SAMEA5577366	Has5	Brucella abortus	1	3	4.44e-05
SAMEA4607418	Hovk1	Brucella vulpis	1	14	0.000289
SAMEA4607418	Hovk1	Brucella melitensis	1	7	0.000118
SAMEA4607418	Hovk1	Brucella abortus	4	5	3.08e-05
SAMEA4607418	Hovk1	Brucella suis	2	5	2.55e-05
SAMEA4609295	IOG	Brucella melitensis	1	1	2.42e-06
SAMEA5577367	Kaz1	Brucella vulpis	1	12	0.000212
SAMEA5577367	Kaz1	Brucella suis	1	8	0.00013
SAMEA5577368	Kaz2	Brucella vulpis	1	16	0.000377
SAMEA5577368	Kaz2	Brucella ovis	1	2	2.81e-05
SAMEA5577368	Kaz2	Brucella suis	1	1	2.04e-06
SAMEA5577369	Kaz3	Brucella vulpis	1	5	3.68e-05
SAMEA5577370	Kaz4	Brucella melitensis	1	9	0.000196
SAMEA5577371	Kaz5	Brucella vulpis	2	8	4.71e-05
SAMEA4609151	Kohneh2	Brucella suis	3	16	0.000174
SAMEA4609151	Kohneh2	Brucella melitensis	3	12	0.000116
SAMEA4609151	Kohneh2	Brucella abortus	1	4	7.9e-05
SAMEA4609151	Kohneh2	Brucella vulpis	7	16	5.39e-05
SAMEA4609151	Kohneh2	Brucella pinnipedialis	12	5	3.65e-05
SAMEA5577373	Kok1	Brucella melitensis	2	13	0.000204
SAMEA5577373	Kok1	Brucella vulpis	3	6	1.77e-05
SAMEA4609139	Kov58	Brucella vulpis	4	14	7.22e-05
SAMEA4609139	Kov58	Brucella ceti	1	2	4.22e-05
SAMEA4609152	Lur9	Brucella canis	1	3	0.000339
SAMEA4609152	Lur9	Brucella melitensis	1	5	6.04e-05
SAMEA4609152	Lur9	Brucella vulpis	1	1	1.47e-06
SAMEA5577374	2024-03-01	Brucella vulpis	22	86	0.000495
SAMEA5577374	2024-03-01	Brucella abortus	1	9	0.0004
SAMEA5577374	2024-03-01	Brucella melitensis	11	41	0.000369
SAMEA5577374	2024-03-01	Brucella ovis	5	15	0.000316
SAMEA5577374	2024-03-01	Brucella suis	2	15	0.000229
SAMEA5577374	2024-03-01	Brucella ceti	1	2	4.22e-05
SAMEA5577375	Mas1	Brucella melitensis	5	11	5.85e-05
SAMEA5577375	Mas1	Brucella vulpis	3	10	4.91e-05
SAMEA5577375	Mas1	Brucella suis	1	3	1.83e-05
SAMEA5577377	Men2	Brucella abortus	5	16	0.000253
SAMEA5577377	Men2	Brucella vulpis	6	21	0.000108
SAMEA5577377	Men2	Brucella melitensis	7	17	9.97e-05
SAMEA5577377	Men2	Brucella ceti	1	3	9.49e-05
SAMEA5577377	Men2	Brucella ovis	1	2	2.81e-05
SAMEA5577377	Men2	Brucella suis	4	7	2.5e-05
SAMEA113400712	Mentese11	Brucella melitensis	4	18	0.000196
SAMEA113400712	Mentese11	Brucella abortus	2	7	0.000121
SAMEA113400712	Mentese11	Brucella microti	1	2	8.13e-05
SAMEA113400712	Mentese11	Brucella vulpis	4	12	5.3e-05
SAMEA113400712	Mentese11	Brucella suis	7	5	7.28e-06
SAMEA113400713	Mentese6	Brucella pinnipedialis	7	112	0.031392
SAMEA113400713	Mentese6	Brucella melitensis	71	811	0.022377
SAMEA113400713	Mentese6	Brucella canis	1	10	0.003768
SAMEA113400713	Mentese6	Brucella suis	7	87	0.002205
SAMEA113400713	Mentese6	Brucella ovis	2	18	0.001137
SAMEA113400713	Mentese6	Brucella ceti	3	12	0.000506
SAMEA113400713	Mentese6	Brucella abortus	5	22	0.000477
SAMEA113400713	Mentese6	Brucella vulpis	3	14	9.62e-05
SAMEA113400714	Mentese7	Brucella abortus	1	14	0.000967
SAMEA113400714	Mentese7	Brucella vulpis	5	42	0.00052
SAMEA113400714	Mentese7	Brucella microti	1	3	0.000183
SAMEA113400714	Mentese7	Brucella ovis	2	5	8.77e-05
SAMEA113400714	Mentese7	Brucella melitensis	8	17	8.73e-05
SAMEA113400714	Mentese7	Brucella suis	4	6	1.83e-05
SAMEA113400715	Mentese9	Brucella vulpis	11	48	0.000309
SAMEA113400715	Mentese9	Brucella ovis	3	7	0.000115
SAMEA113400715	Mentese9	Brucella melitensis	4	13	0.000102
SAMEA113400715	Mentese9	Brucella suis	2	8	6.52e-05
SAMEA5577378	Mon1	Brucella vulpis	1	1	1.47e-06
SAMEA4607419	Monjukli8	Brucella melitensis	1	8	0.000155
SAMEA4607419	Monjukli8	Brucella ceti	5	2	8.43e-06
SAMEA115594007	Mentese10	Brucella microti	2	3	9.14e-05
SAMEA115594007	Mentese10	Brucella abortus	1	3	4.44e-05
SAMEA115594007	Mentese10	Brucella vulpis	10	15	3.32e-05
SAMEA115594007	Mentese10	Brucella melitensis	9	10	2.68e-05
SAMEA115594007	Mentese10	Brucella suis	1	2	8.15e-06
SAMEA5577376	Men1	Brucella abortus	1	15	0.00111
SAMEA5577376	Men1	Brucella pinnipedialis	1	4	0.00028
SAMEA5577376	Men1	Brucella suis	3	16	0.000174
SAMEA5577376	Men1	Brucella melitensis	10	19	8.72e-05
SAMEA5577376	Men1	Brucella vulpis	12	21	5.41e-05
SAMEA5577379	Nah1	Brucella ovis	1	11	0.000849
SAMEA5577379	Nah1	Brucella canis	3	4	0.000201
SAMEA5577379	Nah1	Brucella melitensis	3	14	0.000158
SAMEA5577379	Nah1	Brucella ceti	5	8	0.000135
SAMEA5577379	Nah1	Brucella vulpis	13	27	8.26e-05
SAMEA5577379	Nah1	Brucella suis	9	12	3.26e-05
SAMEA5577380	Plo1	Brucella abortus	2	9	0.0002
SAMEA5577380	Plo1	Brucella vulpis	6	22	0.000119
SAMEA5577380	Plo1	Brucella ovis	1	3	6.32e-05
SAMEA5577380	Plo1	Brucella melitensis	1	3	2.17e-05
SAMEA5577381	Plo2	Brucella abortus	2	8	0.000158
SAMEA5577381	Plo2	Brucella melitensis	1	6	8.7e-05
SAMEA5577381	Plo2	Brucella suis	4	12	7.34e-05
SAMEA5577381	Plo2	Brucella ceti	1	2	4.22e-05
SAMEA5577381	Plo2	Brucella vulpis	3	5	1.23e-05
SAMEA5577382	Plo3	Brucella melitensis	1	4	3.87e-05
SAMEA5577383	Plo4	Brucella abortus	1	8	0.000316
SAMEA5577383	Plo4	Brucella vulpis	1	5	3.68e-05
SAMEA5577384	Plo5	Brucella melitensis	1	6	8.7e-05
SAMEA5577384	Plo5	Brucella vulpis	4	12	5.3e-05
SAMEA5577384	Plo5	Brucella abortus	1	3	4.44e-05
SAMEA5577385	Plo6	Brucella vulpis	4	26	0.000249
SAMEA5577385	Plo6	Brucella suis	1	6	7.34e-05
SAMEA5577385	Plo6	Brucella melitensis	1	5	6.04e-05
SAMEA5577385	Plo6	Brucella microti	1	1	2.03e-05
SAMEA5577385	Plo6	Brucella abortus	2	2	9.87e-06
SAMEA5577386	Plo7	Brucella canis	1	19	0.013604
SAMEA5577386	Plo7	Brucella vulpis	4	22	0.000178
SAMEA5577386	Plo7	Brucella abortus	1	6	0.000178
SAMEA5577386	Plo7	Brucella suis	1	3	1.83e-05
SAMEA5577387	Plo8	Brucella abortus	2	17	0.000713
SAMEA5577387	Plo8	Brucella vulpis	1	10	0.000147
SAMEA5577387	Plo8	Brucella melitensis	4	15	0.000136
SAMEA5577387	Plo8	Brucella ovis	2	2	1.4e-05
SAMEA5577387	Plo8	Brucella suis	4	5	1.27e-05
SAMEA5577389	Qaz1	Brucella vulpis	1	6	5.3e-05
SAMEA5577389	Qaz1	Brucella ovis	2	1	3.51e-06
SAMEA5577389	Qaz1	Brucella suis	3	1	6.8e-07
SAMEA5577390	Sac3	Brucella melitensis	2	16	0.000309
SAMEA5577390	Sac3	Brucella suis	1	4	3.26e-05
SAMEA5577390	Sac3	Brucella vulpis	6	11	2.97e-05
SAMEA4609155	Safi2	Brucella ovis	2	8	0.000225
SAMEA4609155	Safi2	Brucella abortus	2	9	0.0002
SAMEA4609155	Safi2	Brucella vulpis	4	23	0.000195
SAMEA4609155	Safi2	Brucella melitensis	2	11	0.000146
SAMEA4609155	Safi2	Brucella suis	2	5	2.55e-05
SAMEA4591755	Semnan10	Brucella vulpis	3	24	0.000283
SAMEA4591755	Semnan10	Brucella suis	2	9	8.26e-05
SAMEA4607423	Semnan13	Brucella vulpis	1	8	9.42e-05
SAMEA4607423	Semnan13	Brucella suis	2	8	6.52e-05
SAMEA4607423	Semnan13	Brucella melitensis	1	2	9.66e-06
SAMEA4591756	Semnan1	Brucella canis	1	4	0.000603
SAMEA4591756	Semnan1	Brucella abortus	1	10	0.000493
SAMEA4591756	Semnan1	Brucella vulpis	11	36	0.000174
SAMEA4591756	Semnan1	Brucella melitensis	1	5	6.04e-05
SAMEA4591756	Semnan1	Brucella ovis	1	2	2.81e-05
SAMEA4591756	Semnan1	Brucella suis	1	3	1.83e-05
SAMEA4591757	Semnan2	Brucella suis	1	9	0.000165
SAMEA4591757	Semnan2	Brucella ovis	1	4	0.000112
SAMEA4591757	Semnan2	Brucella vulpis	7	19	7.6e-05
SAMEA4591757	Semnan2	Brucella melitensis	3	6	2.9e-05
SAMEA4591757	Semnan2	Brucella vulpis	2	16	0.000189
SAMEA4589054	Semnan7	Brucella melitensis	1	2	9.66e-06
SAMEA4589054	Semnan7	Brucella suis	1	2	8.15e-06
SAMEA4591759	Semnan8	Brucella vulpis	4	15	8.29e-05
SAMEA4591759	Semnan8	Brucella suis	2	7	4.99e-05
SAMEA4591759	Semnan8	Brucella ovis	1	1	7.02e-06
SAMEA4591760	Semnan9	Brucella abortus	1	7	0.000242
SAMEA4591760	Semnan9	Brucella melitensis	1	3	2.17e-05
SAMEA4609157	Shiqmim9	Brucella vulpis	2	7	3.61e-05
SAMEA4609157	Shiqmim9	Brucella melitensis	6	4	6.44e-06
SAMEA5577392	Stu1	Brucella neotomae	1	2	0.0036
SAMEA5577392	Stu1	Brucella melitensis	4	14	0.000118
SAMEA5577392	Stu1	Brucella vulpis	2	12	0.000106
SAMEA5577392	Stu1	Brucella suis	2	2	4.08e-06
SAMEA5577393	Sub1	Brucella vulpis	1	7	7.22e-05
SAMEA5577393	Sub1	Brucella ovis	1	1	7.02e-06
SAMEA5577393	Sub1	Brucella pinnipedialis	1	2	7.01e-05
SAMEA4609140	Tac3	Brucella pinnipedialis	2	5	0.000219
SAMEA4609140	Tac3	Brucella vulpis	1	6	5.3e-05
SAMEA4609140	Tac3	Brucella suis	7	6	1.05e-05
SAMEA5577394	Tda1	Brucella vulpis	4	11	4.46e-05
SAMEA5577394	Tda1	Brucella suis	3	3	6.12e-06
SAMEA5577394	Tda1	Brucella melitensis	2	1	1.21e-06
SAMEA5577395	Th7	Brucella melitensis	1	5	6.04e-05
SAMEA5577397	Tmq1	Brucella ovis	1	3	6.32e-05
SAMEA5577397	Tmq1	Brucella vulpis	2	7	3.61e-05
SAMEA5577398	Tmq2	Brucella suis	1	3	1.83e-05
SAMEA5577398	Tmq2	Brucella vulpis	5	2	1.18e-06
SAMEA5577399	Tmq3	Brucella vulpis	7	20	8.42e-05
SAMEA5577399	Tmq3	Brucella abortus	4	7	6.04e-05
SAMEA5577399	Tmq3	Brucella suis	1	2	8.15e-06
SAMEA5577399	Tmq3	Brucella melitensis	5	3	4.35e-06
SAMEA5577400	Tmq4	Brucella melitensis	1	6	8.7e-05
SAMEA5577400	Tmq4	Brucella vulpis	3	5	1.23e-05
SAMEA5577401	Tqa1	Brucella melitensis	2	2	4.83e-06
SAMEA5577401	Tqa1	Brucella vulpis	2	2	2.95e-06
SAMEA5577402	Tqa2	Brucella vulpis	2	3	6.63e-06
SAMEA5577403	Tqa3	Brucella abortus	1	4	7.9e-05
SAMEA5577403	Tqa3	Brucella vulpis	7	8	1.35e-05
SAMEA5577407	Tsa1	Brucella vulpis	3	12	7.07e-05
SAMEA5577407	Tsa1	Brucella melitensis	1	3	2.17e-05
SAMEA5577408	Tsa2	Brucella vulpis	3	26	0.000332
SAMEA5577408	Tsa2	Brucella canis	2	4	0.000301
SAMEA5577408	Tsa2	Brucella melitensis	1	11	0.000292
SAMEA5577408	Tsa2	Brucella ovis	1	1	7.02e-06
SAMEA5577408	Tsa2	Brucella suis	2	2	4.08e-06
SAMEA5577409	Tsa3	Brucella vulpis	5	37	0.000403
SAMEA5577409	Tsa3	Brucella suis	3	8	4.35e-05
SAMEA5577409	Tsa3	Brucella abortus	2	4	3.95e-05
SAMEA5577409	Tsa3	Brucella ovis	1	2	2.81e-05
SAMEA4453841	Direkli1	Brucella melitensis	1	11	0.000292
SAMEA4453841	Direkli1	Brucella abortus	2	8	0.000158
SAMEA4453841	Direkli1	Brucella vulpis	12	35	0.00015
SAMEA4453841	Direkli1	Brucella ceti	2	5	0.000132
SAMEA4453841	Direkli1	Brucella suis	1	3	1.83e-05
SAMEA4589055	Blagotin2	Brucella melitensis	1	1	2.42e-06
SAMEA4450095	Acem1	Brucella suis	1	2	8.15e-06
SAMEA4450095	Acem1	Brucella vulpis	1	2	5.89e-06
SAMEA5577404	Tyq1	Brucella melitensis	2	6	4.35e-05
SAMEA5577404	Tyq1	Brucella ceti	1	2	4.22e-05
SAMEA4609158	Yarmut1	Brucella vulpis	11	24	7.71e-05
SAMEA4609158	Yarmut1	Brucella suis	1	2	8.15e-06
SAMEA4609158	Yarmut1	Brucella ovis	1	1	7.02e-06
SAMEA4609158	Yarmut1	Brucella melitensis	8	2	1.21e-06
SAMEA4609159	Yarmut7	Brucella ovis	1	8	0.000449
SAMEA4609159	Yarmut7	Brucella suis	1	11	0.000247
SAMEA4609159	Yarmut7	Brucella pinnipedialis	1	3	0.000158
SAMEA4609159	Yarmut7	Brucella abortus	10	15	0.000111
SAMEA4609159	Yarmut7	Brucella vulpis	43	45	6.94e-05
SAMEA4609159	Yarmut7	Brucella ceti	9	6	4.22e-05
SAMEA4609159	Yarmut7	Brucella microti	19	2	4.28e-06
SAMEA4609159	Yarmut7	Brucella melitensis	204	17	3.42e-06
SAMEA5577405	Yer1	Brucella melitensis	1	5	6.04e-05
SAMEA5577405	Yer1	Brucella vulpis	1	5	3.68e-05
SAMEA5577406	Zah1	Brucella melitensis	1	6	8.7e-05
SAMEA5577406	Zah1	Brucella abortus	1	4	7.9e-05
SAMEA5577406	Zah1	Brucella vulpis	4	9	2.98e-05
SAMEA5577406	Zah1	Brucella suis	5	6	1.47e-05

## Sheet: S3_C14
# C14 dating results for Mentese6 petrous bone speciment
C14 Lab Code	Uncalibrated point estimate	±	2σ calibrated range (Oxcal 4.4)
UBA-47124	7066	42	6024-5842 cal BCE
OxA-43559	7117	25	6061-5919 cal BCE

## Sheet: S4_Sequencing
# Sequencing results for the Mentese6 library
Library	Raw_reads	Collapsed_reads	Aligning_reads	Aligning_reads_q30	Aligning_reads_q30_rmdup	Percentage_aligning_reads_q30_rmdup	Treatment	Single_or_paired	1st base 3pG>A	1st base 5pC>T
Mentese6-A-MEX1-NUDG1-58-51-PCR3	63932668	13375602	1897	1330	528	0.000825869	Non-user treated	paired	0.199005	0.279793
Mentese6-A-MEX1-UDG1-28-100-PCR1	43532833	37508260	8102	5658	3694	0.00848555	User-treated	paired	0.0231855	0.0329557
Mentese6-A-MEX1-UDG1-28-101-PCR1	45893800	39334718	8551	5822	3661	0.00797711	User-treated	paired	0.0329777	0.0221998
Mentese6-A-MEX1-UDG1-28-102-PCR1	44171901	37743795	8270	5554	3630	0.00821789	User-treated	paired	0.0268318	0.0286006
Mentese6-A-MEX1-UDG1-28-103-PCR1	45659486	38991832	8456	5693	3736	0.00818231	User-treated	paired	0.0325973	0.023976
Mentese6-A-MEX1-UDG1-28-104-PCR1	50072456	43091499	9122	6311	3948	0.00788457	User-treated	paired	0.0288739	0.028348
Mentese6-A-MEX1-UDG1-28-105-PCR1	71083955	60630043	13041	8927	5184	0.00729278	User-treated	paired	0.0251799	0.0263533
Mentese6-A-MEX1-UDG1-28-106-PCR1	47594260	40718629	8768	5936	3824	0.00803458	User-treated	paired	0.0256917	0.0192493
Mentese6-A-MEX1-UDG1-28-107-PCR1	56860937	48656158	10661	7275	4476	0.00787184	User-treated	paired	0.0305281	0.0295527
Mentese6-A-MEX1-UDG1-28-108-PCR1	51669101	44411414	9710	6583	4101	0.00793705	User-treated	paired	0.0251799	0.0176367
Mentese6-A-MEX1-UDG1-60-53-PCR1	63648131	53249539	12229	8142	5035	0.00791068	User-treated	paired	0.0280516	0.0278614
Mentese6-A-MEX1-UDG2-31-114-PCR1	35597149	33109373	5920	4374	2828	0.00794446	User-treated	paired	0.0164766	0.0282258
Mentese6-A-MEX1-UDG2-31-115-PCR1	42940656	39758567	7224	5330	3137	0.00730543	User-treated	paired	0.0205562	0.0232019
Mentese6-A-MEX1-UDG2-31-116-PCR1	47059012	43784082	7832	5707	3391	0.00720585	User-treated	paired	0.0186608	0.0229167
Mentese6-A-MEX1-UDG2-31-117-PCR1	4239048	3980445	715	543	433	0.0102146	User-treated	paired	0.025	0.00934579
Mentese6-A-MEX1-UDG2-31-118-PCR1	44632610	41415665	7334	5428	3226	0.0072279	User-treated	paired	0.0221187	0.0130486
Mentese6-A-MEX1-UDG2-31-119-PCR1	16805504	15650275	2735	1982	1395	0.00830085	User-treated	paired	0.0175439	0.015873
Mentese6-A-MEX1-UDG2-31-120-PCR1	37529667	34956971	6005	4541	2850	0.00759399	User-treated	paired	0.0160858	0.0187668
Mentese6-A-MEX1-UDG2-31-121-PCR1	21568070	20152553	3659	2773	1873	0.00868413	User-treated	paired	0.018595	0.0204842
Mentese6-A-MEX1-UDG2-31-122-PCR1	930075	870476	157	112	93	0.00999919	User-treated	paired	0	0
Mentese6-A-MEX1-UDG2-31-123-PCR1	277973	258498	46	35	25	0.00899368	User-treated	paired	0	0
Mentese6-A-MEX1-UDG2-31-124-PCR1	2142570	1994440	375	279	215	0.0100347	User-treated	paired	0.0181818	0
Mentese6-A-MEX1-UDG2-31-125-PCR1	40887	37298	2	2	2	0.00489153	User-treated	paired	0	0
Mentese6-A-WEX1-UDG1-40-127-PCR1	55174565	50761041	12861	8060	6022	0.0109144	User-treated	paired	0.00598802	0.00444727
Mentese6-A-WEX1-UDG1-40-128-PCR1	52957870	48793211	12538	7809	5985	0.0113014	User-treated	paired	0.00554187	0.00309406
Mentese6-A-WEX1-UDG1-40-129-PCR1	51515855	47482072	12103	7557	5516	0.0107074	User-treated	paired	0.00334225	0.00403226
Mentese6-A-WEX1-UDG1-54-56-PCR1	90084284	81102106	22444	13532	9870	0.0109564	User-treated	paired	0.00627538	0.00681302
Mentese6-A-WEX1-UDG2-25-152-PCR1	74057856	69029912	15416	9685	6092	0.008226	User-treated	paired	0.0163241	0.0179856
Mentese6-A-WEX1-UDG2-25-154-PCR1	46032986	43107128	9290	5869	4109	0.00892621	User-treated	paired	0.0205174	0.0119966
Mentese6-A-WEX1-UDG2-25-155-PCR1	40537125	38019222	8296	5336	3822	0.00942839	User-treated	paired	0.0168539	0.0212963
Mentese6-A-WEX1-UDG2-34-168-PCR1	51263042	47878508	9770	6191	4473	0.00872558	User-treated	paired	0.0113438	0.0128617
Mentese6-A-WEX1-UDG2-41-130-PCR1	18766103	17401853	3969	2547	1953	0.0104071	User-treated	paired	0.0110701	0.0143627
Mentese6-A-WEX1-UDG2-41-131-PCR1	17151376	15913519	3532	2146	1742	0.0101566	User-treated	paired	0.0165975	0.012024
Mentese6-A-WEX1-UDG2-41-132-PCR1	46677066	43291218	9296	5830	4231	0.00906441	User-treated	paired	0.0179181	0.0155306
Mentese6-A-WEX1-UDG2-41-133-PCR1	58589246	54360252	12094	7633	5342	0.00911771	User-treated	paired	0.0180481	0.0189831
Mentese6-A-WEX1-UDG2-41-134-PCR1	72779665	67170400	14565	9321	6038	0.00829627	User-treated	paired	0.0181159	0.0172202
Mentese6-A-WEX1-UDG2-41-135-PCR1	36072265	33520917	7255	4735	3397	0.00941721	User-treated	paired	0.0220751	0.0131723
Mentese6-A-WEX1-UDG2-41-136-PCR1	37723521	35185297	7389	4770	3484	0.00923562	User-treated	paired	0.0169133	0.00994475
Mentese6-A-WEX1-UDG2-41-137-PCR1	53717936	49953352	10739	6733	4658	0.00867122	User-treated	paired	0.0113821	0.0171206
Mentese6-A-WEX1-UDG2-41-138-PCR1	19512697	18159724	3704	2354	1830	0.00937851	User-treated	paired	0.00847458	0.0141129
Mentese6-A-WEX1-UDG2-41-139-PCR1	15651953	14559290	3072	1984	1533	0.0097943	User-treated	paired	0.0226757	0.0097561
Mentese6-A-WEX1-UDG2-41-140-PCR1	8289285	7731508	1629	1122	891	0.0107488	User-treated	paired	0.0114943	0.00823045
Mentese6-A-WEX1-UDG2-41-142-PCR1	12784277	11913801	2622	1684	1325	0.0103643	User-treated	paired	0.00625	0.00288184
Mentese6-A-WEX1-UDG2-41-143-PCR1	1520874	1418388	287	161	143	0.00940249	User-treated	paired	0.0789474	0
Mentese6-A-WEX1-101_S2	96908474	85291030	24325	14684	11091	0.0114448	User-treated	both	0.00329381	0.0046373
Mentese6-A-WEX1-103_S3	92352186	82014611	23407	14004	10773	0.0116651	User-treated	both	0.00301104	0.00569896
Mentese6-A-WEX1-104_S4	73049593	67091956	18568	11283	8993	0.0123108	User-treated	both	0.00733496	0.00821355
Mentese6-A-WEX1-105_S5	103870700	91541487	26244	15608	11492	0.0110638	User-treated	both	0.00544174	0.0067243
Mentese6-A-WEX1-106_S6	89143178	79784330	22952	13785	10574	0.0118618	User-treated	both	0.0040858	0.0050882
Mentese6-A-WEX1-2_S1	66313851	58650853	16837	10129	7869	0.0118663	User-treated	both	0.00274348	0.00423928
Mentese6-A-WEX1-102	60225990	57966521	15853	9611	8155	0.0135407	User-treated	single	0.00353201	0.00348129

## Sheet: S5_IQTREE2_Beast_Dataset
# Dataset used for the IQTREE2 and Beast2 analyses
Accession	Collection date	Species
GCA_000366585.1	2006	Brucella melitensis
GCA_000366625.1	2006	Brucella melitensis
GCA_000366845.1	1964	Brucella melitensis
GCA_000366885.1	2006	Brucella melitensis
GCA_000366905.1	1996	Brucella melitensis
GCA_000366925.1	2005	Brucella melitensis
GCA_000366945.1	2006	Brucella melitensis
GCA_000366965.1	2002	Brucella melitensis
GCA_000366985.1	2007	Brucella melitensis
GCA_000367025.1	2007	Brucella melitensis
GCA_000370625.1	2008	Brucella melitensis
GCA_000370645.1	2006	Brucella melitensis
GCA_000370705.1	2005	Brucella melitensis
GCA_000370725.1	2006	Brucella melitensis
GCA_000370745.1	2004	Brucella melitensis
GCA_000370765.1	2006	Brucella melitensis
GCA_000370785.1	2006	Brucella melitensis
GCA_000370805.1	2005	Brucella melitensis
GCA_000370825.1	2006	Brucella melitensis
GCA_000370845.1	1999	Brucella melitensis
GCA_000370865.1	2005	Brucella melitensis
GCA_000444515.1	2013	Brucella melitensis
GCA_000591005.1	1948	Brucella melitensis
GCA_000685375.1	2007	Brucella melitensis
GCA_000705115.1	2012	Brucella melitensis
GCA_000988815.1	1995	Brucella melitensis
GCA_001307425.1	2014	Brucella melitensis
GCA_001307475.2	2014	Brucella melitensis
GCA_001431745.1	2012	Brucella melitensis
GCA_001702255.1	2014	Brucella melitensis
GCA_001715465.1	2010	Brucella melitensis
GCA_001856285.1	2012	Brucella melitensis
GCA_001856295.1	2010	Brucella melitensis
GCA_002191235.1	2016	Brucella melitensis
GCA_002191275.1	2015	Brucella melitensis
GCA_002191315.1	2014	Brucella melitensis
GCA_002191335.1	2014	Brucella melitensis
GCA_002191615.1	2014	Brucella melitensis
GCA_002191635.1	2014	Brucella melitensis
GCA_002191655.1	2014	Brucella melitensis
GCA_002191695.1	2015	Brucella melitensis
GCA_002191715.1	2015	Brucella melitensis
GCA_002191735.1	2014	Brucella melitensis
GCA_002191755.1	2014	Brucella melitensis
GCA_002191795.1	2015	Brucella melitensis
GCA_002191835.1	2015	Brucella melitensis
GCA_002191895.1	2016	Brucella melitensis
GCA_002191935.1	2014	Brucella melitensis
GCA_002192075.1	2016	Brucella melitensis
GCA_002192115.1	2015	Brucella melitensis
GCA_002204265.1	2015	Brucella melitensis
GCA_002263015.1	2012	Brucella melitensis
GCA_002871075.1	2016	Brucella melitensis
GCA_002895105.1	2016	Brucella melitensis
GCA_002895125.1	2016	Brucella melitensis
GCA_002953595.1	1970	Brucella melitensis
GCA_003205535.1	2016	Brucella melitensis
GCA_003516045.1	2015	Brucella melitensis
GCA_003516085.1	2015	Brucella melitensis
GCA_003856415.1	2015	Brucella melitensis
GCA_003989885.1	2018	Brucella melitensis
GCA_003993855.1	1990	Brucella melitensis
GCA_003993875.1	1973	Brucella melitensis
GCA_003993935.1	1980	Brucella melitensis
GCA_003993995.1	1980	Brucella melitensis
GCA_003994015.1	1991	Brucella melitensis
GCA_003994115.1	2011	Brucella melitensis
GCA_006506015.1	2011	Brucella melitensis
GCA_006506105.1	2011	Brucella melitensis
GCA_006506205.1	2011	Brucella melitensis
GCA_006506435.1	2016	Brucella melitensis
GCA_006506485.1	2013	Brucella melitensis
GCA_006506565.1	2017	Brucella melitensis
GCA_006506575.1	2011	Brucella melitensis
GCA_006506625.1	2011	Brucella melitensis
GCA_006506725.1	2011	Brucella melitensis
GCA_006506735.1	2013	Brucella melitensis
GCA_006506835.1	2011	Brucella melitensis
GCA_006506855.1	2011	Brucella melitensis
GCA_006506875.1	2011	Brucella melitensis
GCA_006507065.1	2015	Brucella melitensis
GCA_006507135.1	2015	Brucella melitensis
GCA_006507225.1	2013	Brucella melitensis
GCA_006507335.1	2013	Brucella melitensis
GCA_006507475.1	2011	Brucella melitensis
GCA_006507495.1	2011	Brucella melitensis
GCA_006507555.1	2011	Brucella melitensis
GCA_006507695.1	2013	Brucella melitensis
GCA_006507875.1	2011	Brucella melitensis
GCA_006508015.1	2013	Brucella melitensis
GCA_009789295.1	2013	Brucella melitensis
GCA_009789335.1	2011	Brucella melitensis
GCA_009789465.1	2013	Brucella melitensis
GCA_014270005.1	2017	Brucella melitensis
GCA_016806105.1	2019	Brucella melitensis
GCA_017177315.1	2020	Brucella melitensis
GCA_017177425.1	2008	Brucella melitensis
GCA_017177445.1	2019	Brucella melitensis
GCA_017177615.2	2012	Brucella melitensis
GCA_017177675.1	2013	Brucella melitensis
GCA_017177715.1	2013	Brucella melitensis
GCA_017177735.1	2016	Brucella melitensis
GCA_017177815.2	2018	Brucella melitensis
GCA_017311425.1	2016	Brucella melitensis
GCA_022348405.1	2019	Brucella melitensis
GCA_023796775.1	2021	Brucella melitensis
GCA_026586705.1	1992	Brucella melitensis
GCA_029452595.1	2018	Brucella melitensis
GCA_029452685.1	2018	Brucella melitensis
GCA_029452905.1	2018	Brucella melitensis
GCA_029452925.1	2018	Brucella melitensis
GCA_029452945.1	2018	Brucella melitensis
GCA_029452965.1	2018	Brucella melitensis
GCA_029452995.1	2018	Brucella melitensis
GCA_029453085.1	2018	Brucella melitensis
GCA_029453165.1	2018	Brucella melitensis
GCA_029453305.1	2018	Brucella melitensis
GCA_029453325.1	2018	Brucella melitensis
GCA_029532235.1	2018	Brucella melitensis
GCA_030370715.1	1994	Brucella melitensis
GCA_034296205.1	2022	Brucella melitensis
GCA_900236345.1	2016	Brucella melitensis
GCA_900236355.1	2011	Brucella melitensis
GCA_900236375.1	2003	Brucella melitensis
GCA_900236415.1	2016	Brucella melitensis
GCA_900236425.1	2010	Brucella melitensis
GCA_900236435.1	2012	Brucella melitensis
GCA_900236445.1	2006	Brucella melitensis
GCA_900236465.1	2016	Brucella melitensis
GCA_900236485.1	2012	Brucella melitensis
GCA_900236495.1	2016	Brucella melitensis
GCA_900236515.1	2015	Brucella melitensis
GCA_900236555.1	1999	Brucella melitensis
GCA_900236565.1	2003	Brucella melitensis
GCA_900236585.1	2005	Brucella melitensis
GCA_900417245.1	2000	Brucella melitensis
GCA_000227645.1	2007	Brucella melitensis
GCA_002191415.1	2016	Brucella melitensis
GCA_002191455.1	2015	Brucella melitensis
GCA_002191575.1	2015	Brucella melitensis
GCA_002191395.1	2015	Brucella melitensis
GCA_000292205.2	2010	Brucella abortus
GCA_000365765.1	2005	Brucella abortus
GCA_000366105.1	1965	Brucella abortus
GCA_000366145.1	2004	Brucella abortus
GCA_000366325.1	1978	Brucella abortus
GCA_000366365.1	1980	Brucella abortus
GCA_000366385.1	1985	Brucella abortus
GCA_000366405.1	1967	Brucella abortus
GCA_000366425.1	1988	Brucella abortus
GCA_000366465.1	1990	Brucella abortus
GCA_000366545.1	1996	Brucella abortus
GCA_000366605.1	1963	Brucella abortus
GCA_000366665.1	2008	Brucella abortus
GCA_000369905.1	1965	Brucella abortus
GCA_000370045.1	1963	Brucella abortus
GCA_000370065.1	1963	Brucella abortus
GCA_000370105.1	1964	Brucella abortus
GCA_000370165.1	1967	Brucella abortus
GCA_000370185.1	2015	Brucella abortus
GCA_000370205.1	1978	Brucella abortus
GCA_000370225.1	1980	Brucella abortus
GCA_000370245.1	1980	Brucella abortus
GCA_000370285.1	1985	Brucella abortus
GCA_000370325.1	1967	Brucella abortus
GCA_000370345.1	1988	Brucella abortus
GCA_000370365.1	2006	Brucella abortus
GCA_000370405.1	2006	Brucella abortus
GCA_000370445.1	2005	Brucella abortus
GCA_000370485.1	2005	Brucella abortus
GCA_000413495.1	1978	Brucella abortus
GCA_000413715.1	1990	Brucella abortus
GCA_000413835.1	2010	Brucella abortus
GCA_000413955.1	2010	Brucella abortus
GCA_000478665.1	1980	Brucella abortus
GCA_001043295.1	1957	Brucella abortus
GCA_001296965.1	2013	Brucella abortus
GCA_001401925.1	2011	Brucella abortus
GCA_001401935.1	2011	Brucella abortus
GCA_001402005.1	2011	Brucella abortus
GCA_001402055.1	2013	Brucella abortus
GCA_001402105.1	2011	Brucella abortus
GCA_001856305.1	2010	Brucella abortus
GCA_001856345.1	2010	Brucella abortus
GCA_001940595.1	1997	Brucella abortus
GCA_002262995.1	2011	Brucella abortus
GCA_002290805.1	2015	Brucella abortus
GCA_002895145.1	2016	Brucella abortus
GCA_000292025.2	2000	Brucella abortus
GCA_003984755.1	2018	Brucella abortus
GCA_003994155.1	2010	Brucella abortus
GCA_009728165.1	1963	Brucella abortus
GCA_009733195.1	1970	Brucella abortus
GCA_009733275.1	2011	Brucella abortus
GCA_009733315.1	1972	Brucella abortus
GCA_009733335.1	1962	Brucella abortus
GCA_009733415.1	1945	Brucella abortus
GCA_009733435.1	1948	Brucella abortus
GCA_009733455.1	1958	Brucella abortus
GCA_009733465.1	1958	Brucella abortus
GCA_009733495.1	1982	Brucella abortus
GCA_009789215.1	2019	Brucella abortus
GCA_009789365.1	2016	Brucella abortus
GCA_016107505.1	1974	Brucella abortus
GCA_016126075.1	1961	Brucella abortus
GCA_016126115.1	1965	Brucella abortus
GCA_016126215.1	1966	Brucella abortus
GCA_016126245.1	1971	Brucella abortus
GCA_016483915.1	1971	Brucella abortus
GCA_016483965.1	1958	Brucella abortus
GCA_016483975.1	1961	Brucella abortus
GCA_016484065.1	1963	Brucella abortus
GCA_016484145.1	1974	Brucella abortus
GCA_022426825.1	2019	Brucella abortus
GCA_022426845.1	2017	Brucella abortus
GCA_022426865.1	2017	Brucella abortus
GCA_023651675.1	2022	Brucella abortus
GCA_029324875.1	1970	Brucella abortus
GCA_029324915.1	1997	Brucella abortus
GCA_030282905.1	2014	Brucella abortus
GCA_030761295.1	2005	Brucella abortus
GCA_030761755.1	2007	Brucella abortus
GCA_030762235.1	2006	Brucella abortus
GCA_032424095.1	2020	Brucella abortus
GCA_963555505.1	2017	Brucella abortus
GCA_000054005.1	2004	Brucella abortus
GCA_000007125.1	2001	Brucella melitensis

## Sheet: S6_Accessions_In_Lineage_Analys
# Accessions and species identifies, confirmed by an IQTREE2 phylogeny, for genomes included in the lineage analysis
Accession	Species
GCF_000367285.1	Brucella_canis
GCF_000370885.1	Brucella_ovis
GCF_000365945.1	Brucella_ovis
GCF_000365925.1	Brucella_ovis
GCF_000366065.1	Brucella_ovis
GCF_000366045.1	Brucella_ovis
GCF_000371345.1	Brucella_ovis
GCF_000365905.1	Brucella_ovis
GCF_009601725.1	Brucella_species
GCF_014495905.1	Brucella_species
GCF_015832115.1	Brucella_species
GCF_900491895.1	Brucella_canis
GCF_900491915.1	Brucella_canis
GCF_001078335.1	Brucella_canis
GCF_000370605.1	Brucella_canis
GCF_004127195.1	Brucella_canis
GCF_003010715.1	Brucella_canis
GCF_000298575.1	Brucella_canis
GCF_000292185.1	Brucella_canis
GCF_000367265.1	Brucella_canis
GCF_002994775.1	Brucella_neotomae
GCF_002245555.1	Brucella_ceti
GCF_000367085.1	Brucella_ovis
GCF_900497665.1	Brucella_canis
GCF_902807045.1	Brucella_microti
GCF_000370965.1	Brucella_ceti
GCF_900095155.1	Brucella_inopinata
GCF_009664925.1	Brucella_species
GCF_009664935.1	Brucella_species
GCF_009664965.1	Brucella_species
GCF_009665015.1	Brucella_species
GCF_009664915.1	Brucella_species
GCF_009665065.1	Brucella_species
GCF_000371025.1	Brucella_ceti
GCF_000370585.1	Brucella_canis
GCF_000367065.1	Brucella_ovis
GCF_015624465.1	Brucella_pinnipedialis
GCF_000367305.1	Brucella_canis
GCF_000238195.1	Brucella_canis
GCF_000370905.1	Brucella_ovis
GCF_000370985.1	Brucella_ceti
GCF_000691585.1	Brucella_canis
GCF_001758265.1	Brucella_canis
GCF_000370945.1	Brucella_species
GCF_000367125.1	Brucella_ceti
GCF_000371065.1	Brucella_pinnipedialis
GCF_000367105.1	Brucella_pinnipedialis
GCF_000371005.1	Brucella_pinnipedialis
GCF_000740335.1	Brucella_canis
GCF_002591255.1	Brucella_canis
GCF_000480295.1	Brucella_canis
GCF_000480275.1	Brucella_canis
GCF_000018525.1	Brucella_canis
GCF_000530495.1	Brucella_canis
GCF_000366825.1	Brucella_canis
GCF_000158775.1	Brucella_ceti
GCF_000157855.1	Brucella_ceti
GCF_000158755.1	Brucella_ceti
GCF_000157835.1	Brucella_ceti
GCF_000022745.1	Brucella_microti
GCF_900446125.1	Brucella_neotomae
GCF_000742255.1	Brucella_neotomae
GCF_000158715.1	Brucella_neotomae
GCF_000016845.1	Brucella_ovis
GCF_000365985.1	Brucella_ovis
GCF_000740275.1	Brucella_pinnipedialis
GCF_000157815.1	Brucella_pinnipedialis
GCF_000158675.1	Brucella_pinnipedialis
GCF_000370925.1	Brucella_pinnipedialis
GCF_014201995.1	Brucella_species
GCF_000158995.1	Brucella_ceti
GCF_000371045.1	Brucella_ceti
GCF_000008145.1	Brucella_abortus
GCF_000018725.1	Brucella_abortus
GCF_000054005.1	Brucella_abortus
GCF_000157675.1	Brucella_abortus
GCF_000157695.1	Brucella_abortus
GCF_000157715.1	Brucella_abortus
GCF_000157735.1	Brucella_abortus
GCF_000158795.1	Brucella_abortus
GCF_000160255.1	Brucella_abortus
GCF_000182625.1	Brucella_abortus
GCF_000238175.1	Brucella_abortus
GCF_000245835.1	Brucella_abortus
GCF_000245855.1	Brucella_abortus
GCF_000245875.1	Brucella_abortus
GCF_000245895.1	Brucella_abortus
GCF_000245915.1	Brucella_abortus
GCF_000245935.1	Brucella_abortus
GCF_000245955.1	Brucella_abortus
GCF_000250835.1	Brucella_abortus
GCF_000298635.1	Brucella_abortus
GCF_000365605.1	Brucella_abortus
GCF_000365625.1	Brucella_abortus
GCF_000365645.1	Brucella_abortus
GCF_000007125.1	Brucella_melitensis
GCF_000022625.1	Brucella_melitensis
GCF_000158695.1	Brucella_melitensis
GCF_000158735.1	Brucella_melitensis
GCF_000160295.1	Brucella_melitensis
GCF_000182235.1	Brucella_melitensis
GCF_000192725.1	Brucella_melitensis
GCF_000192885.1	Brucella_melitensis
GCF_000209575.2	Brucella_melitensis
GCF_000209615.2	Brucella_melitensis
GCF_000227645.1	Brucella_melitensis
GCF_000250795.1	Brucella_melitensis
GCF_000250815.1	Brucella_melitensis
GCF_000292065.1	Brucella_melitensis
GCF_000292125.1	Brucella_melitensis
GCF_000298615.1	Brucella_melitensis
GCF_000348645.1	Brucella_melitensis
GCF_000365845.1	Brucella_melitensis
GCF_000365865.1	Brucella_melitensis
GCF_000366585.1	Brucella_melitensis
GCF_000366625.1	Brucella_melitensis
GCF_000366845.1	Brucella_melitensis
GCF_000366865.1	Brucella_melitensis
GCF_000007505.1	Brucella_suis
GCF_000018905.1	Brucella_suis
GCF_000157755.1	Brucella_suis
GCF_000157775.1	Brucella_suis
GCF_000160275.1	Brucella_suis
GCF_000209635.2	Brucella_suis
GCF_000223195.1	Brucella_suis
GCF_000236255.1	Brucella_suis
GCF_000250775.1	Brucella_suis
GCF_000292005.1	Brucella_suis
GCF_000292045.1	Brucella_suis
GCF_000292205.1	Brucella_suis
GCF_000365565.1	Brucella_suis
GCF_000365585.1	Brucella_suis
GCF_000365705.1	Brucella_suis
GCF_000366085.1	Brucella_suis
GCF_000366205.1	Brucella_suis
GCF_000366225.1	Brucella_suis
GCF_000366245.1	Brucella_suis
GCF_000366265.1	Brucella_suis
GCF_000371085.1	Brucella_suis
GCF_000371105.1	Brucella_suis
GCF_000371125.1	Brucella_suis

## Sheet: S7_Lineage_Analysis
# Lineage analysis using lineage-defining or diagnostic sites. Each column represents a lineage (part of the Brucella phylogeny) of interest
# Unfiltered approach: no max depth, heteroplasmic sites allowed
# reference: Brucella melitensis	Melitensis	Abortus	Canis	Melitensis-Abortus	Melitensis-Canis	Abortus-Canis	Microti	Inoptinata	Ovis	Pinnipedialis	Ceti-pinnipedialis	Neotome	Inopinata+inopinata-like species
Lineage matching sites	204	2	0	405	NA	NA	3	12	5	1	0	0	47
Lineage mismatching sites	541	795	120	8	NA	NA	602	5938	2422	54	270	79	6849
Proprotion matching	0.273826	0.00250941	0	0.98063	NA	NA	0.00495868	0.00201681	0.00206016	0.0181818	0	0	0.00681555
Total lineage sites (irrsepective of Mentese6 coverage)	780	839	126	433	0	0	634	6259	2548	59	285	84	7280
Proportion of lineage sites covered	0.955128	0.94994	0.952381	0.953811	NA	NA	0.954259	0.950631	0.952512	0.932203	0.947368	0.940476	0.947253
# Unfiltered approach: no max depth, heteroplasmic sites allowed
# reference: Brucella suis	Melitensis	Abortus	Canis	Melitensis-Abortus	Melitensis-Canis	Abortus-Canis	Microti	Inoptinata	Ovis	Pinnipedialis	Ceti-pinnipedialis	Neotome	Inopinata+inopinata-like species
Lineage matching sites	185	4	0	378	NA	NA	0	19	2	0	0	0	48
Lineage mismatching sites	515	746	110	17	NA	NA	577	5539	2247	46	250	72	6416
Proprotion matching	0.264286	0.00533333	0	0.956962	NA	NA	0	0.0034185	0.000889284	0	0	0	0.00742574
Total lineage sites (irrsepective of Mentese6 coverage)	784	839	126	436	0	0	639	6259	2548	59	285	83	7295
Proportion of lineage sites covered	0.892857	0.893921	0.873016	0.905963	NA	NA	0.902973	0.888001	0.882653	0.779661	0.877193	0.86747	0.886086
# filtered approach: no sites with >= 10 reads; heteroplasmic sites filtered
# reference: Brucella melitensis	Melitensis	Abortus	Canis	Melitensis-Abortus	Melitensis-Canis	Abortus-Canis	Microti	Inoptinata	Ovis	Pinnipedialis	Ceti-pinnipedialis	Neotome	Inopinata+inopinata-like species
Lineage matching sites	192	0	0	375	NA	NA	0	3	2	1	0	0	3
Lineage mismatching sites	492	794	109	1	NA	NA	551	5375	2195	50	246	71	6224
Proprotion matching	0.280702	0	0	0.99734	NA	NA	0	0.000557828	0.000910332	0.0196078	0	0	0.000481773
Total lineage sites (irrsepective of Mentese6 coverage)	780	839	126	433	0	0	634	6259	2548	59	285	84	7280
Proportion of lineage sites covered	0.876923	0.946365	0.865079	0.86836	NA	NA	0.869085	0.859243	0.862245	0.864407	0.863158	0.845238	0.855357
# filtered approach: no sites with >= 10 reads; heteroplasmic sites filtered
# reference: Brucella suis	Melitensis	Abortus	Canis	Melitensis-Abortus	Melitensis-Canis	Abortus-Canis	Microti	Inoptinata	Ovis	Pinnipedialis	Ceti-pinnipedialis	Neotome	Inopinata+inopinata-like species
Lineage matching sites	171	0	0	363	NA	NA	0	2	2	0	0	0	6
Lineage mismatching sites	472	698	105	2	NA	NA	542	5170	2079	44	231	65	5979
Proprotion matching	0.265941	0	0	0.994521	NA	NA	0	0.000386698	0.000961076	0	0	0	0.00100251
Total lineage sites (irrsepective of Mentese6 coverage)	784	839	126	436	0	0	639	6259	2548	59	285	83	7295
Proportion of lineage sites covered	0.820153	0.831943	0.833333	0.837156	NA	NA	0.8482	0.82633	0.816719	0.745763	0.810526	0.783133	0.820425

## Sheet: S8_ANI
#Pairwise ANI values
Sample	Mentese6	GCA_900236435_melitensis	GCA_001715465_melitensis	GCA_900236565_melitensis	GCA_002192075_melitensis	GCA_002192115_melitensis	GCA_000370865_melitensis	GCA_002191455_melitensis	GCA_002191335_melitensis	GCA_002191735_melitensis	GCA_034296205_melitensis	GCA_002191655_melitensis	GCA_900236415_melitensis	GCA_002191395_melitensis	GCA_002191315_melitensis	GCA_002191695_melitensis	GCA_900236445_melitensis	GCA_000366585_melitensis	GCA_900236355_melitensis	GCA_002191755_melitensis	GCA_900236555_melitensis	GCA_002191615_melitensis	GCA_017177715_melitensis	GCA_002191635_melitensis	GCA_002191835_melitensis	GCA_000370705_melitensis	GCA_017177315_melitensis	GCA_002191795_melitensis	GCA_000227645_melitensis	GCA_001702255_melitensis	GCA_002895125_melitensis	GCA_002871075_melitensis	GCA_023796775_melitensis	GCA_003516085_melitensis	GCA_029452995_melitensis	GCA_029453305_melitensis	GCA_029452595_melitensis	GCA_029532235_melitensis	GCA_003993995_melitensis	GCA_003993935_melitensis	GCA_009789295_melitensis	GCA_009789335_melitensis	GCA_003993875_melitensis	GCA_003993855_melitensis	GCA_029453325_melitensis	GCA_017311425_melitensis	GCA_029452905_melitensis	GCA_029452965_melitensis	GCA_029452945_melitensis
Mentese6	100	99.8739	99.8749	99.8752	99.8744	99.8744	99.8748	99.8751	99.875	99.875	99.8747	99.8747	99.8748	99.8747	99.8761	99.8754	99.8751	99.8752	99.8752	99.8753	99.8752	99.8749	99.8747	99.8741	99.8742	99.8751	99.8744	99.8743	99.8718	99.8733	99.873	99.8738	99.8737	99.8735	99.874	99.8732	99.8732	99.8732	99.8742	99.8747	99.8746	99.8742	99.875	99.8755	99.8747	99.8744	99.8742	99.8742	99.8744
GCA_900236435_melitensis	99.8739	100	99.9944	99.9948	99.9958	99.9958	99.997	99.9965	99.9965	99.9965	99.996	99.9961	99.9965	99.9962	99.9924	99.9917	99.9916	99.9915	99.9914	99.9925	99.9924	99.992	99.9913	99.9911	99.9898	99.9902	99.9899	99.9897	99.9821	99.9834	99.9833	99.9841	99.9842	99.9839	99.9846	99.9838	99.9837	99.9837	99.9848	99.9852	99.9851	99.9848	99.9853	99.9859	99.9851	99.9848	99.9846	99.9847	99.985
GCA_001715465_melitensis	99.8749	99.9944	100	99.9966	99.9948	99.9948	99.9953	99.9955	99.9955	99.9955	99.995	99.995	99.9953	99.9951	99.9931	99.9925	99.9922	99.9922	99.992	99.9933	99.9929	99.9928	99.9921	99.9918	99.9905	99.991	99.9906	99.9905	99.9829	99.9842	99.9841	99.9848	99.985	99.9847	99.9854	99.9845	99.9845	99.9845	99.9855	99.986	99.9859	99.9856	99.986	99.9866	99.9859	99.9856	99.9854	99.9855	99.9858
GCA_900236565_melitensis	99.8752	99.9948	99.9966	100	99.995	99.995	99.9956	99.9958	99.9958	99.9957	99.9953	99.9954	99.9957	99.9954	99.9934	99.9928	99.9927	99.9925	99.9925	99.9936	99.9934	99.993	99.9924	99.9921	99.9908	99.9913	99.9909	99.9907	99.9832	99.9845	99.9843	99.9851	99.9853	99.9851	99.9857	99.9848	99.9848	99.9848	99.9858	99.9863	99.9862	99.9859	99.9863	99.9869	99.9861	99.9859	99.9856	99.9858	99.986
GCA_002192075_melitensis	99.8744	99.9958	99.9948	99.995	100	99.9993	99.9968	99.9989	99.9988	99.9988	99.9983	99.9984	99.9986	99.9985	99.9928	99.9921	99.9918	99.9919	99.9916	99.9929	99.9925	99.9924	99.9918	99.9915	99.9902	99.9907	99.9903	99.9901	99.9826	99.9839	99.9838	99.9845	99.9847	99.9844	99.9851	99.9843	99.9842	99.9842	99.9853	99.9857	99.9856	99.9853	99.9857	99.9864	99.9856	99.9853	99.9851	99.9852	99.9855
GCA_002192115_melitensis	99.8744	99.9958	99.9948	99.995	99.9993	100	99.9968	99.9989	99.9988	99.9988	99.9984	99.9984	99.9986	99.9985	99.9928	99.9921	99.9918	99.9919	99.9916	99.9929	99.9925	99.9924	99.9918	99.9915	99.9902	99.9907	99.9903	99.9901	99.9826	99.9839	99.9838	99.9845	99.9847	99.9844	99.9851	99.9843	99.9842	99.9842	99.9853	99.9857	99.9856	99.9853	99.9857	99.9864	99.9856	99.9853	99.9851	99.9852	99.9855
GCA_000370865_melitensis	99.8748	99.997	99.9953	99.9956	99.9968	99.9968	100	99.9975	99.9975	99.9974	99.997	99.997	99.9972	99.9971	99.9933	99.9927	99.9924	99.9924	99.9922	99.9935	99.9931	99.993	99.9923	99.992	99.9907	99.9912	99.9908	99.9907	99.983	99.9844	99.9843	99.985	99.9852	99.9849	99.9855	99.9847	99.9847	99.9847	99.9857	99.9862	99.9861	99.9858	99.9862	99.9868	99.986	99.9858	99.9855	99.9857	99.9859
GCA_002191455_melitensis	99.8751	99.9965	99.9955	99.9958	99.9989	99.9989	99.9975	100	99.9996	99.9995	99.9991	99.9991	99.9993	99.9994	99.9935	99.9929	99.9926	99.9927	99.9924	99.9937	99.9933	99.9932	99.9925	99.9922	99.9909	99.9914	99.991	99.9909	99.9833	99.9846	99.9845	99.9852	99.9854	99.9852	99.9858	99.985	99.985	99.9849	99.986	99.9865	99.9864	99.986	99.9865	99.9871	99.9863	99.9861	99.9858	99.9859	99.9862
GCA_002191335_melitensis	99.875	99.9965	99.9955	99.9958	99.9988	99.9988	99.9975	99.9996	100	99.9995	99.9991	99.9991	99.9993	99.9992	99.9935	99.9929	99.9926	99.9926	99.9924	99.9937	99.9933	99.9931	99.9925	99.9922	99.9909	99.9914	99.991	99.9909	99.9833	99.9846	99.9845	99.9852	99.9854	99.9851	99.9858	99.985	99.9849	99.9849	99.986	99.9865	99.9864	99.986	99.9865	99.9871	99.9863	99.9861	99.9858	99.9859	99.9862
GCA_002191735_melitensis	99.875	99.9965	99.9955	99.9957	99.9988	99.9988	99.9974	99.9995	99.9995	100	99.999	99.9991	99.9993	99.9992	99.9935	99.9928	99.9925	99.9926	99.9923	99.9936	99.9932	99.9931	99.9924	99.9922	99.9909	99.9914	99.991	99.9909	99.9833	99.9846	99.9845	99.9852	99.9854	99.9851	99.9858	99.9849	99.9849	99.9849	99.986	99.9865	99.9863	99.986	99.9864	99.9871	99.9863	99.986	99.9858	99.9859	99.9862
GCA_034296205_melitensis	99.8747	99.996	99.995	99.9953	99.9983	99.9984	99.997	99.9991	99.9991	99.999	100	99.9989	99.9988	99.9987	99.993	99.9924	99.9921	99.9921	99.9919	99.9932	99.9928	99.9927	99.992	99.9917	99.9904	99.9909	99.9905	99.9904	99.9828	99.9841	99.984	99.9847	99.985	99.9846	99.9853	99.9845	99.9844	99.9844	99.9855	99.986	99.9859	99.9855	99.986	99.9866	99.9858	99.9856	99.9853	99.9854	99.9857
GCA_002191655_melitensis	99.8747	99.9961	99.995	99.9954	99.9984	99.9984	99.997	99.9991	99.9991	99.9991	99.9989	100	99.9989	99.9988	99.9931	99.9924	99.9921	99.9922	99.9919	99.9932	99.9928	99.9927	99.992	99.9917	99.9904	99.9909	99.9906	99.9904	99.9828	99.9842	99.984	99.9848	99.985	99.9847	99.9853	99.9845	99.9845	99.9845	99.9855	99.986	99.9859	99.9856	99.986	99.9866	99.9858	99.9856	99.9853	99.9855	99.9857
GCA_900236415_melitensis	99.8748	99.9965	99.9953	99.9957	99.9986	99.9986	99.9972	99.9993	99.9993	99.9993	99.9988	99.9989	100	99.999	99.9933	99.9926	99.9925	99.9924	99.9924	99.9934	99.9933	99.9929	99.9922	99.992	99.9907	99.9911	99.9908	99.9906	99.983	99.9844	99.9842	99.985	99.9852	99.9849	99.9856	99.9847	99.9847	99.9847	99.9858	99.9862	99.9861	99.9858	99.9862	99.9868	99.986	99.9858	99.9855	99.9857	99.9859
GCA_002191395_melitensis	99.8747	99.9962	99.9951	99.9954	99.9985	99.9985	99.9971	99.9994	99.9992	99.9992	99.9987	99.9988	99.999	100	99.9932	99.9925	99.9922	99.9923	99.992	99.9933	99.993	99.9928	99.9922	99.9919	99.9906	99.991	99.9907	99.9905	99.983	99.9843	99.9841	99.9849	99.9851	99.9848	99.9855	99.9846	99.9846	99.9846	99.9857	99.9861	99.986	99.9857	99.9861	99.9867	99.9859	99.9857	99.9855	99.9856	99.9859
GCA_002191315_melitensis	99.8761	99.9924	99.9931	99.9934	99.9928	99.9928	99.9933	99.9935	99.9935	99.9935	99.993	99.9931	99.9933	99.9932	100	99.9947	99.9944	99.9945	99.9942	99.9937	99.9932	99.9932	99.9924	99.9922	99.9919	99.9924	99.992	99.9919	99.9842	99.9857	99.9854	99.9862	99.9864	99.9861	99.9868	99.9859	99.9859	99.9859	99.9869	99.9874	99.9873	99.987	99.9874	99.988	99.9872	99.987	99.9867	99.9869	99.9871
GCA_002191695_melitensis	99.8754	99.9917	99.9925	99.9928	99.9921	99.9921	99.9927	99.9929	99.9929	99.9928	99.9924	99.9924	99.9926	99.9925	99.9947	100	99.9961	99.9962	99.9959	99.993	99.9926	99.9925	99.9918	99.9915	99.9913	99.9917	99.9914	99.9912	99.9836	99.985	99.9848	99.9856	99.9858	99.9855	99.9862	99.9853	99.9852	99.9853	99.9863	99.9868	99.9867	99.9864	99.9869	99.9874	99.9867	99.9864	99.9862	99.9864	99.9865
GCA_900236445_melitensis	99.8751	99.9916	99.9922	99.9927	99.9918	99.9918	99.9924	99.9926	99.9926	99.9925	99.9921	99.9921	99.9925	99.9922	99.9944	99.9961	100	99.9973	99.9972	99.9927	99.9926	99.9922	99.9915	99.9912	99.991	99.9914	99.991	99.9909	99.9833	99.9847	99.9846	99.9853	99.9855	99.9852	99.9858	99.985	99.9849	99.9849	99.986	99.9865	99.9864	99.986	99.9865	99.9871	99.9864	99.9861	99.9859	99.9861	99.9862
GCA_000366585_melitensis	99.8752	99.9915	99.9922	99.9925	99.9919	99.9919	99.9924	99.9927	99.9926	99.9926	99.9921	99.9922	99.9924	99.9923	99.9945	99.9962	99.9973	100	99.9976	99.9928	99.9924	99.9923	99.9916	99.9913	99.9911	99.9915	99.9911	99.991	99.9834	99.9848	99.9846	99.9854	99.9855	99.9853	99.9859	99.9851	99.985	99.985	99.9861	99.9865	99.9865	99.9861	99.9865	99.9872	99.9864	99.9862	99.9859	99.986	99.9863
GCA_900236355_melitensis	99.8752	99.9914	99.992	99.9925	99.9916	99.9916	99.9922	99.9924	99.9924	99.9923	99.9919	99.9919	99.9924	99.992	99.9942	99.9959	99.9972	99.9976	100	99.9925	99.9924	99.992	99.9913	99.991	99.9908	99.9913	99.9909	99.9907	99.9833	99.9846	99.9845	99.9852	99.9853	99.9851	99.9857	99.9849	99.9848	99.9848	99.9859	99.9864	99.9863	99.9859	99.9864	99.987	99.9862	99.986	99.9857	99.9859	99.9861
GCA_002191755_melitensis	99.8753	99.9925	99.9933	99.9936	99.9929	99.9929	99.9935	99.9937	99.9937	99.9936	99.9932	99.9932	99.9934	99.9933	99.9937	99.993	99.9927	99.9928	99.9925	100	99.9936	99.9942	99.9928	99.9925	99.9911	99.9916	99.9912	99.991	99.9834	99.9847	99.9846	99.9854	99.9855	99.9853	99.9859	99.9851	99.985	99.985	99.9861	99.9865	99.9865	99.9861	99.9866	99.9872	99.9864	99.9862	99.9859	99.986	99.9863
GCA_900236555_melitensis	99.8752	99.9924	99.9929	99.9934	99.9925	99.9925	99.9931	99.9933	99.9933	99.9932	99.9928	99.9928	99.9933	99.993	99.9932	99.9926	99.9926	99.9924	99.9924	99.9936	100	99.993	99.9976	99.9943	99.9907	99.9911	99.9908	99.9906	99.983	99.9843	99.9842	99.9849	99.9851	99.9848	99.9855	99.9846	99.9846	99.9846	99.9857	99.9861	99.986	99.9857	99.9861	99.9868	99.9859	99.9857	99.9855	99.9856	99.9859
GCA_002191615_melitensis	99.8749	99.992	99.9928	99.993	99.9924	99.9924	99.993	99.9932	99.9931	99.9931	99.9927	99.9927	99.9929	99.9928	99.9932	99.9925	99.9922	99.9923	99.992	99.9942	99.993	100	99.9923	99.992	99.9906	99.991	99.9907	99.9905	99.9829	99.9842	99.9841	99.9848	99.985	99.9847	99.9854	99.9846	99.9845	99.9846	99.9856	99.986	99.9859	99.9856	99.986	99.9867	99.9859	99.9856	99.9854	99.9855	99.9858
GCA_017177715_melitensis	99.8747	99.9913	99.9921	99.9924	99.9918	99.9918	99.9923	99.9925	99.9925	99.9924	99.992	99.992	99.9922	99.9922	99.9924	99.9918	99.9915	99.9916	99.9913	99.9928	99.9976	99.9923	100	99.9935	99.9899	99.9904	99.99	99.9898	99.9822	99.9835	99.9834	99.9842	99.9843	99.9841	99.9847	99.9839	99.9838	99.9838	99.9849	99.9853	99.9852	99.9849	99.9854	99.986	99.9852	99.985	99.9847	99.9849	99.9851
GCA_002191635_melitensis	99.8741	99.9911	99.9918	99.9921	99.9915	99.9915	99.992	99.9922	99.9922	99.9922	99.9917	99.9917	99.992	99.9919	99.9922	99.9915	99.9912	99.9913	99.991	99.9925	99.9943	99.992	99.9935	100	99.9896	99.9901	99.9897	99.9895	99.9819	99.9833	99.9832	99.9839	99.9841	99.9838	99.9844	99.9836	99.9835	99.9836	99.9846	99.9851	99.985	99.9847	99.9851	99.9857	99.985	99.9847	99.9845	99.9846	99.9848
GCA_002191835_melitensis	99.8742	99.9898	99.9905	99.9908	99.9902	99.9902	99.9907	99.9909	99.9909	99.9909	99.9904	99.9904	99.9907	99.9906	99.9919	99.9913	99.991	99.9911	99.9908	99.9911	99.9907	99.9906	99.9899	99.9896	100	99.9909	99.9903	99.9902	99.9825	99.9839	99.9837	99.9845	99.9846	99.9844	99.985	99.9842	99.9842	99.9842	99.9852	99.9857	99.9856	99.9852	99.9857	99.9863	99.9855	99.9853	99.985	99.9852	99.9854
GCA_000370705_melitensis	99.8751	99.9902	99.991	99.9913	99.9907	99.9907	99.9912	99.9914	99.9914	99.9914	99.9909	99.9909	99.9911	99.991	99.9924	99.9917	99.9914	99.9915	99.9913	99.9916	99.9911	99.991	99.9904	99.9901	99.9909	100	99.9957	99.9957	99.983	99.9844	99.9843	99.9849	99.9851	99.9849	99.9855	99.9847	99.9846	99.9846	99.9858	99.9862	99.986	99.9857	99.9862	99.9868	99.986	99.9857	99.9855	99.9856	99.9859
GCA_017177315_melitensis	99.8744	99.9899	99.9906	99.9909	99.9903	99.9903	99.9908	99.991	99.991	99.991	99.9905	99.9906	99.9908	99.9907	99.992	99.9914	99.991	99.9911	99.9909	99.9912	99.9908	99.9907	99.99	99.9897	99.9903	99.9957	100	99.9974	99.9827	99.9839	99.9838	99.9846	99.9847	99.9845	99.9851	99.9843	99.9843	99.9843	99.9854	99.9858	99.9857	99.9854	99.9858	99.9864	99.9856	99.9854	99.9851	99.9853	99.9855
GCA_002191795_melitensis	99.8743	99.9897	99.9905	99.9907	99.9901	99.9901	99.9907	99.9909	99.9909	99.9909	99.9904	99.9904	99.9906	99.9905	99.9919	99.9912	99.9909	99.991	99.9907	99.991	99.9906	99.9905	99.9898	99.9895	99.9902	99.9957	99.9974	100	99.9825	99.9838	99.9837	99.9844	99.9846	99.9843	99.985	99.9841	99.9841	99.9841	99.9853	99.9857	99.9855	99.9852	99.9856	99.9863	99.9855	99.9852	99.985	99.9851	99.9854
GCA_000227645_melitensis	99.8718	99.9821	99.9829	99.9832	99.9826	99.9826	99.983	99.9833	99.9833	99.9833	99.9828	99.9828	99.983	99.983	99.9842	99.9836	99.9833	99.9834	99.9833	99.9834	99.983	99.9829	99.9822	99.9819	99.9825	99.983	99.9827	99.9825	100	99.9863	99.9859	99.9867	99.987	99.9867	99.9874	99.9866	99.9865	99.9865	99.9876	99.9881	99.988	99.9876	99.9881	99.9887	99.9879	99.9877	99.9874	99.9876	99.988
GCA_001702255_melitensis	99.8733	99.9834	99.9842	99.9845	99.9839	99.9839	99.9844	99.9846	99.9846	99.9846	99.9841	99.9842	99.9844	99.9843	99.9857	99.985	99.9847	99.9848	99.9846	99.9847	99.9843	99.9842	99.9835	99.9833	99.9839	99.9844	99.9839	99.9838	99.9863	100	99.9873	99.9881	99.9884	99.9881	99.9887	99.988	99.9879	99.988	99.989	99.9894	99.9894	99.989	99.9894	99.9901	99.9893	99.9891	99.9888	99.9889	99.9892
GCA_002895125_melitensis	99.873	99.9833	99.9841	99.9843	99.9838	99.9838	99.9843	99.9845	99.9845	99.9845	99.984	99.984	99.9842	99.9841	99.9854	99.9848	99.9846	99.9846	99.9845	99.9846	99.9842	99.9841	99.9834	99.9832	99.9837	99.9843	99.9838	99.9837	99.9859	99.9873	100	99.9982	99.9881	99.9878	99.9884	99.9877	99.9876	99.9876	99.9888	99.9892	99.9891	99.9887	99.9892	99.9899	99.989	99.9888	99.9885	99.9887	99.9889
GCA_002871075_melitensis	99.8738	99.9841	99.9848	99.9851	99.9845	99.9845	99.985	99.9852	99.9852	99.9852	99.9847	99.9848	99.985	99.9849	99.9862	99.9856	99.9853	99.9854	99.9852	99.9854	99.9849	99.9848	99.9842	99.9839	99.9845	99.9849	99.9846	99.9844	99.9867	99.9881	99.9982	100	99.9889	99.9885	99.9892	99.9884	99.9884	99.9884	99.9895	99.9899	99.9898	99.9895	99.9899	99.9906	99.9897	99.9895	99.9893	99.9894	99.9897
GCA_023796775_melitensis	99.8737	99.9842	99.985	99.9853	99.9847	99.9847	99.9852	99.9854	99.9854	99.9854	99.985	99.985	99.9852	99.9851	99.9864	99.9858	99.9855	99.9855	99.9853	99.9855	99.9851	99.985	99.9843	99.9841	99.9846	99.9851	99.9847	99.9846	99.987	99.9884	99.9881	99.9889	100	99.9932	99.9942	99.9931	99.9933	99.993	99.9924	99.9928	99.9931	99.9928	99.9954	99.9955	99.9943	99.9941	99.9939	99.994	99.9943
GCA_003516085_melitensis	99.8735	99.9839	99.9847	99.9851	99.9844	99.9844	99.9849	99.9852	99.9851	99.9851	99.9846	99.9847	99.9849	99.9848	99.9861	99.9855	99.9852	99.9853	99.9851	99.9853	99.9848	99.9847	99.9841	99.9838	99.9844	99.9849	99.9845	99.9843	99.9867	99.9881	99.9878	99.9885	99.9932	100	99.9976	99.9927	99.9926	99.9926	99.992	99.9925	99.9928	99.9924	99.9942	99.9948	99.994	99.9938	99.9935	99.9937	99.9939
GCA_029452995_melitensis	99.874	99.9846	99.9854	99.9857	99.9851	99.9851	99.9855	99.9858	99.9858	99.9858	99.9853	99.9853	99.9856	99.9855	99.9868	99.9862	99.9858	99.9859	99.9857	99.9859	99.9855	99.9854	99.9847	99.9844	99.985	99.9855	99.9851	99.985	99.9874	99.9887	99.9884	99.9892	99.9942	99.9976	100	99.9934	99.9941	99.9933	99.9927	99.9931	99.9934	99.9931	99.9952	99.9963	99.9946	99.9944	99.9942	99.9943	99.9946
GCA_029453305_melitensis	99.8732	99.9838	99.9845	99.9848	99.9843	99.9843	99.9847	99.985	99.985	99.9849	99.9845	99.9845	99.9847	99.9846	99.9859	99.9853	99.985	99.9851	99.9849	99.9851	99.9846	99.9846	99.9839	99.9836	99.9842	99.9847	99.9843	99.9841	99.9866	99.988	99.9877	99.9884	99.9931	99.9927	99.9934	100	99.9926	99.9928	99.9919	99.9924	99.9927	99.9923	99.9941	99.9947	99.9944	99.9942	99.994	99.9941	99.9967
GCA_029452595_melitensis	99.8732	99.9837	99.9845	99.9848	99.9842	99.9842	99.9847	99.985	99.9849	99.9849	99.9844	99.9845	99.9847	99.9846	99.9859	99.9852	99.9849	99.985	99.9848	99.985	99.9846	99.9845	99.9838	99.9835	99.9842	99.9846	99.9843	99.9841	99.9865	99.9879	99.9876	99.9884	99.9933	99.9926	99.9941	99.9926	100	99.9925	99.9918	99.9923	99.9926	99.9922	99.9943	99.9957	99.9938	99.9936	99.9934	99.9935	99.9938
GCA_029532235_melitensis	99.8732	99.9837	99.9845	99.9848	99.9842	99.9842	99.9847	99.9849	99.9849	99.9849	99.9844	99.9845	99.9847	99.9846	99.9859	99.9853	99.9849	99.985	99.9848	99.985	99.9846	99.9846	99.9838	99.9836	99.9842	99.9846	99.9843	99.9841	99.9865	99.988	99.9876	99.9884	99.993	99.9926	99.9933	99.9928	99.9925	100	99.9919	99.9923	99.9926	99.9923	99.994	99.9947	99.994	99.9939	99.9936	99.9937	99.994
GCA_003993995_melitensis	99.8742	99.9848	99.9855	99.9858	99.9853	99.9853	99.9857	99.986	99.986	99.986	99.9855	99.9855	99.9858	99.9857	99.9869	99.9863	99.986	99.9861	99.9859	99.9861	99.9857	99.9856	99.9849	99.9846	99.9852	99.9858	99.9854	99.9853	99.9876	99.989	99.9888	99.9895	99.9924	99.992	99.9927	99.9919	99.9918	99.9919	100	99.9988	99.9933	99.993	99.9934	99.9941	99.9932	99.993	99.9927	99.9929	99.9931
GCA_003993935_melitensis	99.8747	99.9852	99.986	99.9863	99.9857	99.9857	99.9862	99.9865	99.9865	99.9865	99.986	99.986	99.9862	99.9861	99.9874	99.9868	99.9865	99.9865	99.9864	99.9865	99.9861	99.986	99.9853	99.9851	99.9857	99.9862	99.9858	99.9857	99.9881	99.9894	99.9892	99.9899	99.9928	99.9925	99.9931	99.9924	99.9923	99.9923	99.9988	100	99.9938	99.9934	99.9938	99.9946	99.9936	99.9934	99.9932	99.9933	99.9936
GCA_009789295_melitensis	99.8746	99.9851	99.9859	99.9862	99.9856	99.9856	99.9861	99.9864	99.9864	99.9863	99.9859	99.9859	99.9861	99.986	99.9873	99.9867	99.9864	99.9865	99.9863	99.9865	99.986	99.9859	99.9852	99.985	99.9856	99.986	99.9857	99.9855	99.988	99.9894	99.9891	99.9898	99.9931	99.9928	99.9934	99.9927	99.9926	99.9926	99.9933	99.9938	100	99.996	99.9941	99.9948	99.994	99.9938	99.9935	99.9936	99.9939
GCA_009789335_melitensis	99.8742	99.9848	99.9856	99.9859	99.9853	99.9853	99.9858	99.986	99.986	99.986	99.9855	99.9856	99.9858	99.9857	99.987	99.9864	99.986	99.9861	99.9859	99.9861	99.9857	99.9856	99.9849	99.9847	99.9852	99.9857	99.9854	99.9852	99.9876	99.989	99.9887	99.9895	99.9928	99.9924	99.9931	99.9923	99.9922	99.9923	99.993	99.9934	99.996	100	99.9938	99.9944	99.9936	99.9934	99.9932	99.9933	99.9935
GCA_003993875_melitensis	99.875	99.9853	99.986	99.9863	99.9857	99.9857	99.9862	99.9865	99.9865	99.9864	99.986	99.986	99.9862	99.9861	99.9874	99.9869	99.9865	99.9865	99.9864	99.9866	99.9861	99.986	99.9854	99.9851	99.9857	99.9862	99.9858	99.9856	99.9881	99.9894	99.9892	99.9899	99.9954	99.9942	99.9952	99.9941	99.9943	99.994	99.9934	99.9938	99.9941	99.9938	100	99.9966	99.9953	99.9951	99.9949	99.995	99.9953
GCA_003993855_melitensis	99.8755	99.9859	99.9866	99.9869	99.9864	99.9864	99.9868	99.9871	99.9871	99.9871	99.9866	99.9866	99.9868	99.9867	99.988	99.9874	99.9871	99.9872	99.987	99.9872	99.9868	99.9867	99.986	99.9857	99.9863	99.9868	99.9864	99.9863	99.9887	99.9901	99.9899	99.9906	99.9955	99.9948	99.9963	99.9947	99.9957	99.9947	99.9941	99.9946	99.9948	99.9944	99.9966	100	99.996	99.9958	99.9955	99.9957	99.9959
GCA_029453325_melitensis	99.8747	99.9851	99.9859	99.9861	99.9856	99.9856	99.986	99.9863	99.9863	99.9863	99.9858	99.9858	99.986	99.9859	99.9872	99.9867	99.9864	99.9864	99.9862	99.9864	99.9859	99.9859	99.9852	99.985	99.9855	99.986	99.9856	99.9855	99.9879	99.9893	99.989	99.9897	99.9943	99.994	99.9946	99.9944	99.9938	99.994	99.9932	99.9936	99.994	99.9936	99.9953	99.996	100	99.9977	99.9978	99.998	99.9956
GCA_017311425_melitensis	99.8744	99.9848	99.9856	99.9859	99.9853	99.9853	99.9858	99.9861	99.9861	99.986	99.9856	99.9856	99.9858	99.9857	99.987	99.9864	99.9861	99.9862	99.986	99.9862	99.9857	99.9856	99.985	99.9847	99.9853	99.9857	99.9854	99.9852	99.9877	99.9891	99.9888	99.9895	99.9941	99.9938	99.9944	99.9942	99.9936	99.9939	99.993	99.9934	99.9938	99.9934	99.9951	99.9958	99.9977	100	99.9973	99.9974	99.9954
GCA_029452905_melitensis	99.8742	99.9846	99.9854	99.9856	99.9851	99.9851	99.9855	99.9858	99.9858	99.9858	99.9853	99.9853	99.9855	99.9855	99.9867	99.9862	99.9859	99.9859	99.9857	99.9859	99.9855	99.9854	99.9847	99.9845	99.985	99.9855	99.9851	99.985	99.9874	99.9888	99.9885	99.9893	99.9939	99.9935	99.9942	99.994	99.9934	99.9936	99.9927	99.9932	99.9935	99.9932	99.9949	99.9955	99.9978	99.9973	100	99.9975	99.9952
GCA_029452965_melitensis	99.8742	99.9847	99.9855	99.9858	99.9852	99.9852	99.9857	99.9859	99.9859	99.9859	99.9854	99.9855	99.9857	99.9856	99.9869	99.9864	99.9861	99.986	99.9859	99.986	99.9856	99.9855	99.9849	99.9846	99.9852	99.9856	99.9853	99.9851	99.9876	99.9889	99.9887	99.9894	99.994	99.9937	99.9943	99.9941	99.9935	99.9937	99.9929	99.9933	99.9936	99.9933	99.995	99.9957	99.998	99.9974	99.9975	100	99.9953
GCA_029452945_melitensis	99.8744	99.985	99.9858	99.986	99.9855	99.9855	99.9859	99.9862	99.9862	99.9862	99.9857	99.9857	99.9859	99.9859	99.9871	99.9865	99.9862	99.9863	99.9861	99.9863	99.9859	99.9858	99.9851	99.9848	99.9854	99.9859	99.9855	99.9854	99.988	99.9892	99.9889	99.9897	99.9943	99.9939	99.9946	99.9967	99.9938	99.994	99.9931	99.9936	99.9939	99.9935	99.9953	99.9959	99.9956	99.9954	99.9952	99.9953	100
GCA_029452685_melitensis	99.8739	99.9843	99.9851	99.9854	99.9849	99.9849	99.9853	99.9857	99.9856	99.9856	99.9851	99.9852	99.9854	99.9853	99.9865	99.9859	99.9856	99.9857	99.9855	99.9856	99.9852	99.9851	99.9844	99.9842	99.9848	99.9852	99.9849	99.9847	99.9872	99.9886	99.9883	99.989	99.9936	99.9933	99.9939	99.9963	99.9931	99.9933	99.9925	99.9929	99.9932	99.9929	99.9946	99.9953	99.995	99.9948	99.9945	99.9947	99.9972
GCA_001431745_melitensis	99.8737	99.9842	99.9849	99.9852	99.9848	99.9848	99.9851	99.9855	99.9854	99.9854	99.985	99.985	99.9852	99.9851	99.9863	99.9857	99.9854	99.9855	99.9853	99.9855	99.985	99.985	99.9843	99.984	99.9846	99.9851	99.9847	99.9846	99.987	99.9884	99.9881	99.9888	99.9935	99.9931	99.9938	99.9961	99.9929	99.9932	99.9923	99.9928	99.9931	99.9927	99.9945	99.9951	99.9948	99.9946	99.9944	99.9945	99.997
GCA_003994115_melitensis	99.8737	99.9844	99.985	99.9854	99.9848	99.9848	99.9852	99.9855	99.9855	99.9854	99.985	99.985	99.9852	99.9852	99.9865	99.9859	99.9856	99.9857	99.9855	99.9856	99.9852	99.9851	99.9844	99.9841	99.9847	99.9852	99.9848	99.9846	99.9871	99.9885	99.9882	99.9889	99.9935	99.9944	99.9938	99.9933	99.993	99.9933	99.9924	99.9928	99.9931	99.9928	99.9946	99.9952	99.9946	99.9944	99.9941	99.9943	99.9945
GCA_029453165_melitensis	99.8738	99.9843	99.985	99.9853	99.9847	99.9847	99.9852	99.9854	99.9854	99.9854	99.9849	99.9849	99.9852	99.9851	99.9864	99.9858	99.9855	99.9856	99.9854	99.9855	99.9851	99.985	99.9843	99.984	99.9846	99.9851	99.9848	99.9846	99.987	99.9884	99.9881	99.9888	99.9934	99.9944	99.9938	99.9932	99.9929	99.9932	99.9923	99.9928	99.9931	99.9927	99.9945	99.9951	99.9945	99.9943	99.9941	99.9942	99.9944
GCA_029453085_melitensis	99.8743	99.9849	99.9856	99.9858	99.9853	99.9853	99.9858	99.986	99.986	99.986	99.9855	99.9855	99.9858	99.9857	99.9869	99.9863	99.986	99.9861	99.9859	99.9861	99.9857	99.9856	99.9849	99.9846	99.9852	99.9857	99.9853	99.9852	99.9876	99.989	99.9887	99.9894	99.994	99.9949	99.9943	99.9938	99.9935	99.9938	99.9929	99.9934	99.9937	99.9933	99.9951	99.9957	99.9951	99.9949	99.9946	99.9948	99.995
GCA_029452925_melitensis	99.8746	99.9851	99.9858	99.9861	99.9855	99.9855	99.986	99.9863	99.9863	99.9862	99.9858	99.9858	99.986	99.986	99.9872	99.9866	99.9863	99.9864	99.9862	99.9864	99.9859	99.9858	99.9851	99.9849	99.9855	99.9859	99.9856	99.9854	99.9879	99.9892	99.9889	99.9897	99.9943	99.9961	99.9946	99.9941	99.9938	99.994	99.9932	99.9936	99.9939	99.9936	99.9953	99.9959	99.9953	99.9951	99.9949	99.995	99.9953
GCA_003516045_melitensis	99.8747	99.9853	99.986	99.9863	99.9857	99.9857	99.9862	99.9864	99.9864	99.9864	99.9859	99.9859	99.9862	99.9861	99.9874	99.9868	99.9864	99.9865	99.9863	99.9865	99.9861	99.986	99.9853	99.985	99.9856	99.9861	99.9858	99.9856	99.988	99.9894	99.9891	99.9898	99.9945	99.9955	99.9951	99.9942	99.9939	99.9942	99.9933	99.9938	99.9941	99.9937	99.9955	99.9961	99.9955	99.9953	99.995	99.9952	99.9954
GCA_002191895_melitensis	99.8743	99.9846	99.9854	99.9857	99.9851	99.9851	99.9856	99.9858	99.9858	99.9858	99.9853	99.9854	99.9856	99.9855	99.9869	99.9863	99.9859	99.986	99.9858	99.9859	99.9855	99.9856	99.9847	99.9845	99.985	99.9855	99.9852	99.9852	99.9875	99.9923	99.9886	99.9893	99.9896	99.9893	99.9899	99.9892	99.9891	99.9891	99.9902	99.9906	99.9906	99.9902	99.9907	99.9913	99.9905	99.9903	99.99	99.9901	99.9904
GCA_900236515_melitensis	99.8746	99.9852	99.9857	99.9863	99.9855	99.9855	99.9859	99.9862	99.9862	99.9861	99.9857	99.9857	99.9862	99.9858	99.9872	99.9866	99.9865	99.9864	99.9864	99.9863	99.9861	99.9858	99.9851	99.985	99.9854	99.9859	99.9855	99.9854	99.9878	99.9927	99.9889	99.9897	99.99	99.9897	99.9903	99.9896	99.9895	99.9895	99.9906	99.9911	99.9909	99.9906	99.991	99.9917	99.9908	99.9906	99.9904	99.9905	99.9908
GCA_002191235_melitensis	99.8747	99.9852	99.986	99.9863	99.9857	99.9857	99.9862	99.9864	99.9864	99.9864	99.9859	99.986	99.9862	99.9861	99.9875	99.9869	99.9865	99.9866	99.9864	99.9865	99.9861	99.986	99.9853	99.9851	99.9857	99.9861	99.9857	99.9856	99.988	99.9929	99.9891	99.9899	99.9902	99.9899	99.9905	99.9898	99.9897	99.9897	99.9908	99.9912	99.9912	99.9908	99.9912	99.9919	99.9911	99.9909	99.9906	99.9908	99.991
GCA_000685375_melitensis	99.8748	99.9852	99.986	99.9863	99.9857	99.9857	99.9862	99.9865	99.9864	99.9865	99.9859	99.986	99.9862	99.9861	99.9875	99.9869	99.9866	99.9866	99.9865	99.9865	99.9861	99.986	99.9853	99.9851	99.9857	99.9862	99.9858	99.9857	99.988	99.9929	99.9892	99.9898	99.9902	99.9898	99.9905	99.9898	99.9896	99.9898	99.9908	99.9913	99.9911	99.9908	99.9912	99.992	99.991	99.9908	99.9906	99.9907	99.991
GCA_017177735_melitensis	99.8753	99.9858	99.9865	99.9868	99.9862	99.9863	99.9867	99.987	99.987	99.9869	99.9866	99.9865	99.9867	99.9866	99.988	99.9874	99.9871	99.9872	99.987	99.9871	99.9867	99.9866	99.9859	99.9856	99.9862	99.9866	99.9863	99.9861	99.9886	99.9935	99.9897	99.9904	99.9908	99.9904	99.9911	99.9904	99.9902	99.9903	99.9913	99.9918	99.9917	99.9914	99.9918	99.9924	99.9916	99.9914	99.9912	99.9913	99.9916
GCA_002191575_melitensis	99.8753	99.9855	99.9863	99.9866	99.986	99.986	99.9865	99.9867	99.9867	99.9867	99.9862	99.9863	99.9865	99.9864	99.9877	99.9872	99.9868	99.9869	99.9868	99.9868	99.9864	99.9863	99.9856	99.9854	99.9859	99.9864	99.9861	99.9859	99.9883	99.9926	99.9894	99.9902	99.9905	99.9902	99.9908	99.9901	99.99	99.99	99.9911	99.9915	99.9915	99.9911	99.9915	99.9922	99.9913	99.9912	99.9909	99.991	99.9913
GCA_900236465_melitensis	99.8752	99.986	99.9865	99.9871	99.9863	99.9863	99.9867	99.987	99.987	99.9869	99.9865	99.9865	99.987	99.9866	99.9879	99.9873	99.9872	99.9871	99.9871	99.9871	99.9869	99.9865	99.9859	99.9856	99.9862	99.9866	99.9863	99.9861	99.9886	99.9913	99.9897	99.9904	99.9908	99.9904	99.9911	99.9903	99.9902	99.9903	99.9913	99.9918	99.9917	99.9914	99.9918	99.9924	99.9916	99.9914	99.9912	99.9913	99.9915
GCA_002191275_melitensis	99.8751	99.9855	99.9862	99.9865	99.9859	99.9859	99.9864	99.9866	99.9866	99.9866	99.9861	99.9862	99.9864	99.9863	99.9876	99.987	99.9867	99.9868	99.9866	99.9867	99.9863	99.9862	99.9856	99.9853	99.9859	99.9863	99.986	99.9858	99.9883	99.991	99.9894	99.9901	99.9905	99.9901	99.9908	99.99	99.9899	99.99	99.991	99.9915	99.9914	99.9911	99.9915	99.9921	99.9913	99.9911	99.9908	99.991	99.9912
GCA_000366845_melitensis	99.8746	99.9852	99.986	99.9863	99.9857	99.9857	99.9862	99.9865	99.9865	99.9865	99.986	99.986	99.9862	99.9861	99.9874	99.9868	99.9865	99.9866	99.9864	99.9865	99.9861	99.986	99.9854	99.9851	99.9857	99.9862	99.9858	99.9857	99.9879	99.9893	99.9931	99.9938	99.9901	99.9897	99.9904	99.9897	99.9896	99.9896	99.9908	99.9912	99.991	99.9907	99.9911	99.9919	99.9909	99.9907	99.9905	99.9906	99.9909
GCA_003989885_melitensis	99.875	99.9854	99.9862	99.9865	99.9859	99.9859	99.9864	99.9866	99.9866	99.9866	99.9861	99.9861	99.9864	99.9863	99.9876	99.9869	99.9866	99.9867	99.9865	99.9867	99.9863	99.9862	99.9856	99.9853	99.9858	99.9864	99.9859	99.9859	99.988	99.9894	99.9938	99.9945	99.9902	99.9899	99.9905	99.9898	99.9897	99.9897	99.9909	99.9913	99.9912	99.9908	99.9912	99.992	99.9911	99.9908	99.9906	99.9907	99.991
GCA_000370625_melitensis	99.8749	99.9855	99.9862	99.9865	99.9859	99.9859	99.9864	99.9867	99.9867	99.9866	99.9862	99.9862	99.9864	99.9863	99.9876	99.987	99.9867	99.9868	99.9866	99.9867	99.9865	99.9862	99.9857	99.9853	99.9859	99.9864	99.986	99.9858	99.9883	99.9896	99.9893	99.9901	99.9904	99.9901	99.9908	99.99	99.9899	99.99	99.991	99.9914	99.9914	99.991	99.9915	99.9921	99.9913	99.9911	99.9908	99.991	99.9912
GCA_003994015_melitensis	99.8755	99.9856	99.9864	99.9867	99.9861	99.9861	99.9866	99.9868	99.9868	99.9869	99.9863	99.9864	99.9866	99.9865	99.9877	99.9871	99.9868	99.9869	99.9867	99.9869	99.9865	99.9863	99.9857	99.9854	99.986	99.9865	99.9861	99.986	99.9885	99.9897	99.9895	99.9902	99.9905	99.9902	99.9908	99.9901	99.99	99.99	99.9912	99.9916	99.9914	99.9911	99.9916	99.9922	99.9913	99.9912	99.9909	99.991	99.9913
GCA_001307475_melitensis	99.8769	99.9874	99.9882	99.9885	99.9879	99.9879	99.9884	99.9887	99.9887	99.9886	99.9882	99.9882	99.9884	99.9883	99.9896	99.989	99.9887	99.9888	99.9886	99.9888	99.9883	99.9883	99.9876	99.9873	99.9879	99.9884	99.988	99.9878	99.9912	99.9917	99.9914	99.9921	99.9925	99.9921	99.9928	99.9921	99.992	99.992	99.993	99.9935	99.9934	99.9931	99.9935	99.9941	99.9933	99.9931	99.9929	99.993	99.9932
GCA_001307425_melitensis	99.8765	99.9869	99.9877	99.988	99.9874	99.9874	99.9879	99.9882	99.9881	99.9881	99.9876	99.9877	99.9879	99.9878	99.9891	99.9885	99.9882	99.9882	99.9881	99.9882	99.9878	99.9877	99.987	99.9868	99.9874	99.9879	99.9875	99.9873	99.9915	99.9911	99.9908	99.9916	99.9919	99.9916	99.9923	99.9915	99.9914	99.9915	99.9925	99.993	99.9929	99.9925	99.993	99.9936	99.9928	99.9926	99.9923	99.9925	99.9927
GCA_009733315_melitensis	99.8761	99.9866	99.9874	99.9877	99.9871	99.9871	99.9876	99.9878	99.9878	99.9878	99.9873	99.9873	99.9876	99.9875	99.9888	99.9881	99.9878	99.9879	99.9877	99.9879	99.9875	99.9874	99.9867	99.9864	99.987	99.9875	99.9871	99.987	99.9912	99.9908	99.9905	99.9913	99.9916	99.9913	99.9919	99.9912	99.9911	99.9911	99.9922	99.9926	99.9926	99.9922	99.9926	99.9933	99.9924	99.9923	99.992	99.9921	99.9924
GCA_017177445_melitensis	99.8762	99.9867	99.9875	99.9878	99.9872	99.9872	99.9877	99.9879	99.9879	99.9879	99.9874	99.9874	99.9877	99.9876	99.9889	99.9882	99.9879	99.988	99.9878	99.988	99.9876	99.9875	99.9868	99.9865	99.9871	99.9876	99.9872	99.9871	99.9913	99.9909	99.9908	99.9914	99.9917	99.9914	99.992	99.9913	99.9912	99.9912	99.9923	99.9927	99.9927	99.9923	99.9927	99.9934	99.9926	99.9924	99.9921	99.9923	99.9925
GCA_000591005_melitensis	99.875	99.9855	99.9863	99.9865	99.986	99.986	99.9864	99.9867	99.9867	99.9867	99.9862	99.9862	99.9864	99.9863	99.9877	99.987	99.9867	99.9868	99.9866	99.9868	99.9864	99.9863	99.9856	99.9853	99.9859	99.9865	99.986	99.9859	99.9912	99.9897	99.9895	99.9901	99.9905	99.9902	99.9908	99.9901	99.99	99.99	99.9912	99.9916	99.9914	99.9911	99.9916	99.9922	99.9913	99.9911	99.9909	99.991	99.9913
GCA_017177615_melitensis	99.8753	99.9858	99.9866	99.9869	99.9863	99.9863	99.9868	99.9871	99.987	99.987	99.9865	99.9866	99.9868	99.9867	99.988	99.9874	99.9871	99.9871	99.987	99.9871	99.9867	99.9866	99.9859	99.9857	99.9863	99.9867	99.9864	99.9862	99.9904	99.99	99.9898	99.9905	99.9909	99.9905	99.9912	99.9904	99.9903	99.9903	99.9914	99.9919	99.9918	99.9914	99.9919	99.9925	99.9917	99.9915	99.9912	99.9913	99.9916
GCA_001856295_melitensis	99.8755	99.986	99.987	99.987	99.9865	99.9865	99.9869	99.9872	99.9872	99.9871	99.9867	99.9867	99.9869	99.9868	99.9881	99.9875	99.9872	99.9873	99.9871	99.9873	99.9868	99.9868	99.9861	99.9858	99.9864	99.9868	99.9865	99.9863	99.9906	99.9902	99.9899	99.9906	99.991	99.9906	99.9913	99.9905	99.9904	99.9905	99.9915	99.992	99.9919	99.9916	99.992	99.9926	99.9918	99.9916	99.9913	99.9915	99.9917
GCA_000366945_melitensis	99.8756	99.9861	99.9868	99.9871	99.9866	99.9866	99.987	99.9873	99.9873	99.9873	99.9868	99.9868	99.987	99.987	99.9882	99.9876	99.9873	99.9874	99.9872	99.9874	99.987	99.9869	99.9862	99.9859	99.9865	99.9871	99.9866	99.9865	99.9906	99.9903	99.9902	99.9907	99.9911	99.9907	99.9914	99.9906	99.9905	99.9906	99.9917	99.9921	99.992	99.9917	99.9921	99.9928	99.9919	99.9917	99.9914	99.9916	99.9918
GCA_001856285_melitensis	99.8756	99.986	99.987	99.9871	99.9865	99.9865	99.987	99.9872	99.9872	99.9872	99.9867	99.9867	99.987	99.9869	99.9882	99.9875	99.9872	99.9873	99.9871	99.9873	99.9869	99.9868	99.9861	99.9858	99.9864	99.987	99.9865	99.9864	99.9906	99.9902	99.99	99.9907	99.991	99.9907	99.9913	99.9906	99.9905	99.9905	99.9917	99.9921	99.992	99.9916	99.992	99.9928	99.9919	99.9917	99.9914	99.9915	99.9918
GCA_000705115_melitensis	99.8758	99.9862	99.987	99.9873	99.9867	99.9867	99.9872	99.9875	99.9874	99.9874	99.9869	99.987	99.9872	99.9871	99.9884	99.9878	99.9875	99.9875	99.9874	99.9875	99.9871	99.987	99.9863	99.9861	99.9866	99.9872	99.9868	99.9866	99.9908	99.9904	99.9902	99.9909	99.9912	99.9909	99.9915	99.9908	99.9907	99.9908	99.9918	99.9922	99.9922	99.9918	99.9923	99.9929	99.9921	99.9919	99.9916	99.9917	99.992
GCA_009733415_melitensis	99.8755	99.9857	99.9866	99.9869	99.9862	99.9862	99.9867	99.987	99.987	99.9869	99.9865	99.9865	99.9867	99.9866	99.9879	99.9873	99.9869	99.987	99.9868	99.987	99.9866	99.9865	99.9858	99.9856	99.9862	99.9866	99.9863	99.9861	99.9926	99.9899	99.9896	99.9904	99.9908	99.9904	99.9911	99.9903	99.9903	99.9903	99.9913	99.9918	99.9917	99.9913	99.9918	99.9924	99.9916	99.9914	99.9911	99.9913	99.9915
GCA_002263015_melitensis	99.8758	99.9861	99.9869	99.9872	99.9866	99.9866	99.9871	99.9873	99.9874	99.9873	99.9868	99.9869	99.9871	99.987	99.9883	99.9876	99.9873	99.9874	99.9873	99.9874	99.987	99.987	99.9862	99.986	99.9865	99.987	99.9867	99.9865	99.9959	99.9903	99.99	99.9908	99.9911	99.9908	99.9914	99.9907	99.9906	99.9906	99.9917	99.9921	99.9921	99.9917	99.9922	99.9928	99.992	99.9918	99.9915	99.9916	99.9919
GCA_009789465_melitensis	99.8758	99.986	99.9868	99.9871	99.9865	99.9865	99.987	99.9873	99.9873	99.9872	99.9868	99.9868	99.987	99.9869	99.9882	99.9876	99.9872	99.9873	99.9872	99.9873	99.9869	99.9869	99.9861	99.9859	99.9865	99.9869	99.9866	99.9864	99.9958	99.9902	99.9899	99.9907	99.991	99.9907	99.9914	99.9906	99.9906	99.9906	99.9916	99.9921	99.992	99.9916	99.9921	99.9927	99.9919	99.9917	99.9914	99.9915	99.9918
GCA_002191715_melitensis	99.876	99.9864	99.9872	99.9875	99.9869	99.9869	99.9874	99.9876	99.9876	99.9876	99.9871	99.9872	99.9874	99.9873	99.9887	99.9881	99.9877	99.9878	99.9876	99.9877	99.9873	99.9872	99.9865	99.9863	99.9869	99.9873	99.987	99.9868	99.9892	99.9941	99.9903	99.9911	99.9914	99.9911	99.9917	99.991	99.9909	99.9909	99.992	99.9924	99.9923	99.992	99.9924	99.9931	99.9922	99.992	99.9918	99.9919	99.9922
GCA_003205535_melitensis	99.8755	99.9861	99.9868	99.9871	99.9866	99.9866	99.987	99.9873	99.9873	99.9873	99.9868	99.9868	99.987	99.9869	99.9882	99.9877	99.9873	99.9874	99.9872	99.9874	99.987	99.9869	99.9862	99.9859	99.9865	99.987	99.9866	99.9865	99.9889	99.9903	99.9901	99.9907	99.9913	99.991	99.9916	99.9909	99.9908	99.9908	99.992	99.9924	99.9922	99.9919	99.9923	99.9931	99.9922	99.992	99.9917	99.9918	99.9921
GCA_002895105_melitensis	99.8757	99.9863	99.9871	99.9874	99.9868	99.9868	99.9873	99.9875	99.9875	99.9876	99.987	99.9871	99.9873	99.9872	99.9885	99.9879	99.9875	99.9876	99.9874	99.9876	99.9872	99.9871	99.9864	99.9861	99.9867	99.9873	99.9868	99.9867	99.9891	99.9905	99.9903	99.991	99.9916	99.9912	99.9919	99.9911	99.991	99.9911	99.9922	99.9926	99.9925	99.9921	99.9926	99.9933	99.9924	99.9922	99.9919	99.9921	99.9923
GCA_003856415_melitensis	99.8753	99.9869	99.9877	99.9881	99.9874	99.9874	99.9879	99.9881	99.9881	99.9881	99.9876	99.9876	99.9878	99.9877	99.9891	99.9884	99.9881	99.9882	99.988	99.9882	99.9878	99.9877	99.9871	99.9868	99.9874	99.9879	99.9875	99.9874	99.9837	99.985	99.985	99.9856	99.9858	99.9855	99.9862	99.9854	99.9853	99.9853	99.9865	99.9869	99.9867	99.9864	99.9869	99.9876	99.9867	99.9865	99.9862	99.9863	99.9866
GCA_900236345_melitensis	99.8754	99.9836	99.9841	99.9846	99.9838	99.9838	99.9843	99.9845	99.9845	99.9845	99.984	99.9841	99.9845	99.9842	99.9856	99.985	99.9849	99.9847	99.9848	99.9846	99.9845	99.9841	99.9834	99.9832	99.9838	99.9842	99.9839	99.9837	99.9861	99.9908	99.9873	99.988	99.9883	99.988	99.9886	99.9879	99.9878	99.9878	99.9889	99.9893	99.9893	99.9889	99.9894	99.9901	99.9892	99.989	99.9887	99.9888	99.9891
GCA_000370805_melitensis	99.8755	99.9861	99.9868	99.9871	99.9865	99.9865	99.987	99.9872	99.9872	99.9872	99.9867	99.9867	99.9869	99.9868	99.9882	99.9875	99.9872	99.9873	99.9871	99.9874	99.9869	99.9868	99.9861	99.9859	99.9865	99.987	99.9866	99.9865	99.9858	99.9871	99.9871	99.9877	99.9879	99.9876	99.9882	99.9875	99.9874	99.9874	99.9886	99.989	99.9888	99.9886	99.989	99.9897	99.9888	99.9886	99.9883	99.9885	99.9887
GCA_002204265_melitensis	99.8748	99.9852	99.9859	99.9863	99.9856	99.9856	99.9861	99.9864	99.9863	99.9863	99.9858	99.9859	99.9862	99.986	99.9873	99.9866	99.9864	99.9864	99.9863	99.9865	99.9861	99.9859	99.9853	99.9849	99.9856	99.986	99.9857	99.9855	99.9863	99.9877	99.9876	99.9883	99.9885	99.9881	99.9888	99.988	99.9881	99.988	99.989	99.9895	99.9894	99.9891	99.9895	99.9901	99.9893	99.9891	99.9888	99.989	99.9892
GCA_022348405_melitensis	99.8749	99.985	99.9857	99.986	99.9855	99.9855	99.9859	99.9862	99.9862	99.9861	99.9857	99.9857	99.9859	99.9858	99.9871	99.9864	99.9861	99.9862	99.986	99.9863	99.9858	99.9857	99.985	99.9848	99.9854	99.9859	99.9855	99.9853	99.9862	99.9875	99.9875	99.9882	99.9883	99.988	99.9886	99.9879	99.9878	99.9879	99.9889	99.9894	99.9893	99.9889	99.9894	99.99	99.9892	99.989	99.9887	99.9889	99.9891
GCA_014270005_melitensis	99.8745	99.9849	99.9857	99.986	99.9854	99.9854	99.9859	99.9861	99.9861	99.9862	99.9856	99.9857	99.9859	99.9858	99.987	99.9864	99.9861	99.9861	99.9859	99.9862	99.9858	99.9857	99.985	99.9847	99.9853	99.9859	99.9854	99.9853	99.9861	99.9875	99.9875	99.9881	99.9883	99.9879	99.9886	99.9878	99.9878	99.9878	99.9889	99.9894	99.9892	99.9889	99.9894	99.99	99.9891	99.9889	99.9887	99.9888	99.989
GCA_016806105_melitensis	99.8762	99.9757	99.9764	99.9767	99.9761	99.9762	99.9766	99.9769	99.9769	99.9768	99.9764	99.9764	99.9766	99.9765	99.9778	99.9771	99.9768	99.9769	99.9767	99.977	99.9765	99.9764	99.9758	99.9755	99.9761	99.9766	99.9762	99.976	99.9734	99.9747	99.9746	99.9754	99.9756	99.9753	99.9759	99.9751	99.9751	99.9751	99.9761	99.9766	99.9765	99.9762	99.9766	99.9772	99.9764	99.9762	99.976	99.976	99.9764
GCA_000370825_melitensis	99.8769	99.9818	99.9826	99.9829	99.9823	99.9822	99.9827	99.983	99.9829	99.9829	99.9825	99.9825	99.9827	99.9826	99.9839	99.9832	99.9829	99.983	99.9828	99.983	99.9826	99.9825	99.9818	99.9816	99.9823	99.9827	99.9823	99.9821	99.9795	99.9809	99.9808	99.9816	99.9816	99.9814	99.982	99.9812	99.9813	99.9811	99.9823	99.9827	99.9826	99.9822	99.9829	99.9833	99.9825	99.9823	99.982	99.9822	99.9824
GCA_030370715_melitensis	99.8655	99.9086	99.9094	99.9096	99.9089	99.9089	99.9093	99.9097	99.9096	99.9096	99.9091	99.9092	99.9094	99.9093	99.9106	99.9098	99.9096	99.9096	99.9095	99.9098	99.9093	99.9092	99.9087	99.9084	99.9088	99.9095	99.909	99.9089	99.9064	99.9076	99.9074	99.9081	99.9082	99.9082	99.9087	99.9077	99.9077	99.9077	99.909	99.9095	99.9092	99.9088	99.9093	99.91	99.9091	99.9089	99.9088	99.9089	99.909
GCA_006506835_melitensis	99.8601	99.9028	99.9035	99.9037	99.903	99.903	99.9035	99.9038	99.9038	99.9037	99.9033	99.9034	99.9035	99.9034	99.9047	99.904	99.9038	99.9038	99.9037	99.9039	99.9036	99.9033	99.9029	99.9028	99.903	99.9036	99.9031	99.903	99.9007	99.9019	99.9015	99.9023	99.9025	99.9024	99.903	99.9019	99.902	99.902	99.9031	99.9035	99.9034	99.903	99.9036	99.9041	99.9034	99.9031	99.903	99.9031	99.9032
GCA_006506855_melitensis	99.8597	99.9025	99.9032	99.9034	99.9027	99.9027	99.9032	99.9035	99.9034	99.9034	99.903	99.903	99.9032	99.9031	99.9044	99.9037	99.9034	99.9035	99.9034	99.9036	99.9033	99.903	99.9026	99.9024	99.9028	99.9033	99.9028	99.9026	99.9003	99.9015	99.9013	99.902	99.9021	99.9021	99.9026	99.9016	99.9016	99.9016	99.9028	99.9032	99.9031	99.9027	99.9033	99.9038	99.9031	99.9029	99.9027	99.9028	99.9029
GCA_000366985_melitensis	99.8596	99.9023	99.903	99.9032	99.9025	99.9026	99.903	99.9034	99.9033	99.9033	99.9028	99.9029	99.903	99.9029	99.9043	99.9035	99.9033	99.9033	99.9032	99.9034	99.9031	99.9028	99.9025	99.9023	99.9026	99.9032	99.9026	99.9026	99.9002	99.9014	99.9011	99.9018	99.902	99.9019	99.9024	99.9014	99.9015	99.9015	99.9027	99.9031	99.9029	99.9025	99.9031	99.9037	99.9029	99.9026	99.9025	99.9026	99.9027
GCA_006507475_melitensis	99.8597	99.9023	99.903	99.9032	99.9025	99.9025	99.903	99.9034	99.9033	99.9032	99.9028	99.9028	99.903	99.9029	99.9042	99.9035	99.9033	99.9033	99.9032	99.9034	99.9031	99.9028	99.9024	99.9023	99.9025	99.9031	99.9026	99.9025	99.9001	99.9014	99.901	99.9018	99.902	99.9019	99.9025	99.9014	99.9015	99.9015	99.9026	99.9031	99.9029	99.9025	99.9031	99.9037	99.9029	99.9027	99.9025	99.9026	99.9027
GCA_006507335_melitensis	99.8579	99.9008	99.9016	99.9017	99.9011	99.9011	99.9016	99.9019	99.9018	99.9018	99.9014	99.9014	99.9016	99.9015	99.9028	99.9021	99.9018	99.9018	99.9018	99.902	99.9017	99.9014	99.901	99.9009	99.9011	99.9017	99.9012	99.901	99.8987	99.8999	99.8995	99.9003	99.9005	99.9005	99.901	99.8999	99.9	99.9	99.9011	99.9016	99.9015	99.901	99.9016	99.9022	99.9014	99.9012	99.901	99.9011	99.9012
GCA_006506875_melitensis	99.8591	99.9019	99.9027	99.9028	99.9022	99.9022	99.9026	99.903	99.9029	99.9029	99.9025	99.9025	99.9027	99.9026	99.9039	99.9032	99.9029	99.9029	99.9029	99.903	99.9027	99.9025	99.9021	99.9019	99.9022	99.9027	99.9023	99.9021	99.8998	99.901	99.9006	99.9014	99.9016	99.9015	99.9021	99.901	99.9011	99.9011	99.9022	99.9027	99.9025	99.9021	99.9027	99.9033	99.9025	99.9023	99.9021	99.9022	99.9023
GCA_006507225_melitensis	99.8584	99.9011	99.9019	99.902	99.9014	99.9014	99.9018	99.9022	99.9021	99.9021	99.9017	99.9017	99.9018	99.9017	99.9031	99.9023	99.9021	99.9021	99.902	99.9022	99.9019	99.9017	99.9012	99.9011	99.9013	99.9019	99.9014	99.9013	99.899	99.9002	99.8998	99.9006	99.9008	99.9007	99.9013	99.9002	99.9003	99.9003	99.9014	99.9019	99.9018	99.9014	99.9019	99.9024	99.9017	99.9014	99.9013	99.9014	99.9015
GCA_006507495_melitensis	99.8586	99.9014	99.9021	99.9023	99.9016	99.9016	99.9021	99.9024	99.9024	99.9023	99.9019	99.9019	99.9021	99.902	99.9033	99.9026	99.9023	99.9023	99.9023	99.9025	99.9022	99.9019	99.9015	99.9013	99.9016	99.9022	99.9017	99.9015	99.8992	99.9004	99.9	99.9008	99.901	99.901	99.9015	99.9005	99.9005	99.9005	99.9017	99.9021	99.902	99.9015	99.9021	99.9027	99.9019	99.9017	99.9015	99.9016	99.9017
GCA_006506735_melitensis	99.8587	99.9014	99.9022	99.9023	99.9016	99.9016	99.9021	99.9025	99.9024	99.9023	99.9019	99.902	99.9021	99.902	99.9034	99.9026	99.9024	99.9024	99.9024	99.9025	99.9022	99.902	99.9016	99.9014	99.9016	99.9022	99.9017	99.9016	99.8993	99.9005	99.9001	99.9009	99.9011	99.901	99.9016	99.9005	99.9006	99.9006	99.9017	99.9022	99.902	99.9016	99.9022	99.9028	99.902	99.9017	99.9016	99.9017	99.9018
GCA_006506015_melitensis	99.8586	99.9013	99.9021	99.9023	99.9016	99.9016	99.9021	99.9024	99.9023	99.9023	99.9019	99.9019	99.9021	99.902	99.9033	99.9026	99.9023	99.9023	99.9023	99.9025	99.9022	99.9019	99.9015	99.9014	99.9016	99.9022	99.9017	99.9015	99.8992	99.9004	99.9	99.9008	99.901	99.901	99.9015	99.9004	99.9005	99.9005	99.9016	99.9021	99.902	99.9015	99.9021	99.9027	99.9019	99.9017	99.9016	99.9016	99.9017
GCA_006506725_melitensis	99.8577	99.9007	99.9015	99.9016	99.901	99.9009	99.9014	99.9017	99.9017	99.9016	99.9012	99.9013	99.9014	99.9013	99.9026	99.9019	99.9017	99.9017	99.9016	99.9018	99.9015	99.9012	99.9008	99.9007	99.9009	99.9015	99.9011	99.9009	99.8986	99.8998	99.8994	99.9002	99.9004	99.9003	99.9008	99.8999	99.8999	99.8999	99.901	99.9015	99.9013	99.9009	99.9015	99.9021	99.9013	99.9011	99.9009	99.901	99.9011
GCA_006506485_melitensis	99.8586	99.9016	99.9025	99.9025	99.9018	99.9018	99.9024	99.9027	99.9026	99.9025	99.9021	99.9022	99.9023	99.9022	99.9036	99.9028	99.9026	99.9026	99.9025	99.9027	99.9025	99.9022	99.9018	99.9016	99.9019	99.9025	99.902	99.9018	99.8996	99.9007	99.9003	99.9011	99.9013	99.9012	99.9018	99.9008	99.9008	99.9008	99.9019	99.9024	99.9022	99.9018	99.9024	99.903	99.9023	99.902	99.9018	99.902	99.902
GCA_000367025_melitensis	99.8595	99.9025	99.9033	99.9034	99.9027	99.9027	99.9032	99.9035	99.9035	99.9034	99.903	99.903	99.9032	99.9031	99.9045	99.9037	99.9035	99.9035	99.9034	99.9036	99.9033	99.903	99.9026	99.9026	99.9027	99.9033	99.9028	99.9026	99.9004	99.9016	99.9012	99.9019	99.9022	99.9021	99.9026	99.9017	99.9016	99.9017	99.9028	99.9033	99.9031	99.9027	99.9033	99.9039	99.9031	99.9029	99.9027	99.9028	99.9029
GCA_006507135_melitensis	99.8591	99.902	99.9029	99.903	99.9024	99.9023	99.9028	99.9032	99.9031	99.903	99.9026	99.9027	99.9028	99.9027	99.904	99.9033	99.903	99.9031	99.903	99.9032	99.9029	99.9026	99.9022	99.9021	99.9023	99.9029	99.9025	99.9023	99.9	99.9011	99.9008	99.9016	99.9018	99.9017	99.9022	99.9013	99.9012	99.9013	99.9024	99.9029	99.9027	99.9023	99.9029	99.9035	99.9027	99.9025	99.9023	99.9024	99.9025
GCA_006506625_melitensis	99.8592	99.9021	99.9029	99.903	99.9023	99.9023	99.9028	99.9031	99.9031	99.903	99.9026	99.9026	99.9028	99.9027	99.9041	99.9033	99.903	99.9031	99.903	99.9032	99.9029	99.9026	99.9022	99.9021	99.9023	99.9029	99.9025	99.9023	99.9	99.9011	99.9008	99.9016	99.9018	99.9017	99.9022	99.9013	99.9012	99.9013	99.9024	99.9029	99.9027	99.9023	99.9029	99.9034	99.9027	99.9025	99.9023	99.9024	99.9025
GCA_006506575_melitensis	99.8588	99.9021	99.9029	99.9031	99.9024	99.9024	99.9029	99.9032	99.9031	99.9031	99.9027	99.9027	99.9029	99.9028	99.9041	99.9034	99.9032	99.9031	99.9031	99.9033	99.903	99.9027	99.9023	99.902	99.9025	99.903	99.9025	99.9024	99.8999	99.9012	99.9008	99.9016	99.9017	99.9017	99.9022	99.9012	99.9012	99.9013	99.9024	99.9029	99.9026	99.9023	99.9029	99.9034	99.9026	99.9025	99.9023	99.9024	99.9025
GCA_006507875_melitensis	99.8604	99.9035	99.9043	99.9045	99.9038	99.9038	99.9043	99.9046	99.9046	99.9045	99.9042	99.9041	99.9043	99.9042	99.9055	99.9048	99.9046	99.9046	99.9045	99.9046	99.9044	99.9041	99.9037	99.9034	99.9039	99.9044	99.904	99.9038	99.9015	99.9026	99.9022	99.903	99.9031	99.9031	99.9036	99.9026	99.9026	99.9027	99.9038	99.9043	99.9041	99.9037	99.9043	99.9048	99.9041	99.9039	99.9037	99.9038	99.904
GCA_006507695_melitensis	99.8598	99.9035	99.9042	99.9044	99.9037	99.9037	99.9042	99.9045	99.9044	99.9044	99.904	99.904	99.9042	99.9041	99.9054	99.9047	99.9045	99.9045	99.9044	99.9045	99.9043	99.904	99.9036	99.9032	99.9038	99.9043	99.9039	99.9037	99.9013	99.9025	99.9022	99.903	99.9031	99.903	99.9036	99.9026	99.9026	99.9027	99.9038	99.9043	99.9041	99.9037	99.9042	99.9048	99.9041	99.9038	99.9037	99.9038	99.9039
GCA_000988815_melitensis	99.86	99.9034	99.9041	99.9043	99.9036	99.9036	99.9041	99.9044	99.9044	99.9043	99.9039	99.9039	99.9041	99.904	99.9053	99.9046	99.9044	99.9044	99.9043	99.9045	99.9042	99.9039	99.9035	99.9032	99.9037	99.9042	99.9038	99.9036	99.9012	99.9024	99.9021	99.9028	99.903	99.9029	99.9034	99.9025	99.9025	99.9025	99.9036	99.9041	99.9039	99.9036	99.9041	99.9046	99.9039	99.9037	99.9035	99.9036	99.9038
GCA_006506435_melitensis	99.8598	99.903	99.9037	99.9039	99.9033	99.9033	99.9037	99.9041	99.904	99.9039	99.9036	99.9036	99.9038	99.9036	99.905	99.9042	99.904	99.904	99.9039	99.9041	99.9038	99.9035	99.9031	99.9028	99.9033	99.9038	99.9034	99.9032	99.9008	99.902	99.9016	99.9025	99.9026	99.9025	99.9031	99.9021	99.9021	99.9022	99.9033	99.9038	99.9035	99.9032	99.9037	99.9043	99.9035	99.9033	99.9032	99.9033	99.9034
GCA_900417245_melitensis	99.8599	99.9031	99.9039	99.9041	99.9034	99.9034	99.9039	99.9042	99.9041	99.9041	99.9037	99.9037	99.9039	99.9038	99.9051	99.9043	99.9042	99.9041	99.9041	99.9042	99.904	99.9037	99.9033	99.903	99.9034	99.9039	99.9035	99.9034	99.9009	99.9022	99.9018	99.9026	99.9027	99.9026	99.9032	99.9022	99.9022	99.9023	99.9034	99.9039	99.9037	99.9033	99.9039	99.9044	99.9037	99.9035	99.9033	99.9034	99.9035
GCA_006507555_melitensis	99.8597	99.9031	99.9039	99.9041	99.9034	99.9033	99.9038	99.9042	99.9041	99.904	99.9036	99.9037	99.9038	99.9037	99.905	99.9043	99.9041	99.9041	99.904	99.9042	99.9039	99.9037	99.9032	99.9029	99.9034	99.9039	99.9035	99.9033	99.9009	99.9023	99.9018	99.9026	99.9027	99.9026	99.9032	99.9022	99.9022	99.9022	99.9034	99.9038	99.9036	99.9033	99.9038	99.9044	99.9037	99.9035	99.9033	99.9034	99.9035
GCA_006506105_melitensis	99.8605	99.9038	99.9046	99.9047	99.9041	99.9041	99.9045	99.9049	99.9048	99.9047	99.9043	99.9044	99.9045	99.9044	99.9058	99.905	99.9048	99.9048	99.9047	99.9049	99.9046	99.9044	99.9039	99.9036	99.9041	99.9046	99.9042	99.904	99.9016	99.9029	99.9025	99.9032	99.9034	99.9033	99.9039	99.9029	99.903	99.903	99.9041	99.9045	99.9043	99.904	99.9046	99.9051	99.9044	99.9042	99.904	99.9041	99.9042
GCA_002191415_melitensis	99.857	99.9001	99.9008	99.9013	99.9004	99.9004	99.9009	99.9012	99.9011	99.9011	99.9007	99.9007	99.9009	99.9008	99.9021	99.9013	99.9012	99.9011	99.901	99.9012	99.9008	99.9006	99.9002	99.8999	99.9004	99.9009	99.9005	99.9003	99.898	99.8991	99.8987	99.8995	99.8997	99.8996	99.9002	99.8992	99.8992	99.8992	99.9004	99.9009	99.9007	99.9004	99.9009	99.9014	99.9006	99.9004	99.9003	99.9004	99.9004
GCA_006506205_melitensis	99.8593	99.9024	99.9032	99.9035	99.9027	99.9027	99.9032	99.9035	99.9034	99.9034	99.903	99.903	99.9032	99.9031	99.9043	99.9036	99.9035	99.9034	99.9033	99.9035	99.9032	99.9029	99.9025	99.9023	99.9026	99.9032	99.9028	99.9026	99.9005	99.9014	99.9012	99.902	99.902	99.902	99.9025	99.9015	99.9015	99.9016	99.9027	99.9032	99.903	99.9027	99.9032	99.9037	99.9029	99.9027	99.9026	99.9027	99.9028
GCA_006508015_melitensis	99.8593	99.9021	99.9029	99.9033	99.9025	99.9024	99.9029	99.9033	99.9032	99.9031	99.9027	99.9028	99.9029	99.9028	99.9042	99.9035	99.9033	99.9032	99.9031	99.9033	99.9029	99.9027	99.9023	99.902	99.9025	99.903	99.9026	99.9024	99.9003	99.9013	99.9011	99.9018	99.9019	99.9019	99.9024	99.9014	99.9014	99.9014	99.9026	99.9031	99.9029	99.9026	99.9031	99.9036	99.9028	99.9026	99.9025	99.9026	99.9027
GCA_017177425_melitensis	99.8582	99.9012	99.9019	99.9023	99.9015	99.9015	99.9021	99.9023	99.9023	99.9022	99.9018	99.9019	99.902	99.9019	99.9032	99.9025	99.9024	99.9023	99.9022	99.9023	99.902	99.9018	99.9013	99.9011	99.9015	99.9021	99.9016	99.9014	99.8992	99.9003	99.9001	99.9009	99.901	99.9009	99.9014	99.9004	99.9004	99.9005	99.9016	99.9021	99.9019	99.9015	99.9021	99.9026	99.9019	99.9016	99.9015	99.9016	99.9017
GCA_006506565_melitensis	99.8579	99.9009	99.9016	99.902	99.9012	99.9012	99.9018	99.902	99.902	99.9019	99.9015	99.9015	99.9017	99.9016	99.9029	99.9022	99.9021	99.9019	99.9019	99.902	99.9017	99.9015	99.901	99.9007	99.9012	99.9018	99.9014	99.9011	99.8988	99.9	99.8997	99.9005	99.9006	99.9006	99.9011	99.9001	99.9001	99.9001	99.9013	99.9018	99.9016	99.9012	99.9018	99.9023	99.9015	99.9013	99.9012	99.9013	99.9014
GCA_017177815_melitensis	99.8578	99.9008	99.9015	99.9019	99.9011	99.9011	99.9017	99.9019	99.9019	99.9018	99.9014	99.9014	99.9016	99.9015	99.9028	99.9021	99.902	99.9019	99.9018	99.9019	99.9016	99.9014	99.9009	99.9007	99.9011	99.9017	99.9013	99.901	99.8988	99.9	99.8997	99.9005	99.9005	99.9005	99.901	99.9	99.9001	99.9	99.9012	99.9017	99.9015	99.9011	99.9017	99.9022	99.9015	99.9012	99.9011	99.9012	99.9013
GCA_017177675_melitensis	99.8583	99.9013	99.9021	99.9025	99.9017	99.9016	99.9021	99.9025	99.9024	99.9023	99.9019	99.902	99.9021	99.902	99.9034	99.9026	99.9025	99.9024	99.9023	99.9025	99.9021	99.9019	99.9015	99.9013	99.9017	99.9022	99.9018	99.9015	99.8993	99.9005	99.9002	99.901	99.9011	99.9011	99.9016	99.9006	99.9006	99.9007	99.9018	99.9023	99.9022	99.9019	99.9023	99.9028	99.9021	99.9018	99.9017	99.9018	99.9019
GCA_006507065_melitensis	99.8578	99.9008	99.9016	99.902	99.9012	99.9012	99.9017	99.902	99.9019	99.9019	99.9015	99.9015	99.9016	99.9016	99.9029	99.9022	99.902	99.9019	99.9018	99.9021	99.9017	99.9015	99.901	99.9007	99.9012	99.9018	99.9013	99.9011	99.8988	99.9	99.8998	99.9006	99.9007	99.9006	99.9011	99.9001	99.9001	99.9002	99.9013	99.9018	99.9016	99.9013	99.9018	99.9024	99.9016	99.9014	99.9012	99.9013	99.9014
GCA_000370845_melitensis	99.8582	99.9012	99.9019	99.9023	99.9015	99.9015	99.902	99.9023	99.9022	99.9022	99.9018	99.9018	99.902	99.9019	99.9032	99.9025	99.9023	99.9022	99.9021	99.9024	99.902	99.9018	99.9013	99.9011	99.9015	99.9021	99.9016	99.9014	99.8992	99.9003	99.9001	99.9009	99.901	99.9009	99.9014	99.9004	99.9004	99.9005	99.9016	99.9021	99.9019	99.9018	99.9021	99.9026	99.9019	99.9016	99.9015	99.9016	99.9017
Brucella_melitensis_reference	99.8641	99.9105	99.9114	99.9117	99.9109	99.9109	99.9114	99.9117	99.9116	99.9116	99.9112	99.9112	99.9115	99.9113	99.9127	99.9119	99.9117	99.9117	99.9117	99.9118	99.9116	99.9113	99.9108	99.9105	99.9109	99.9114	99.911	99.9109	99.9083	99.9098	99.9096	99.9104	99.9104	99.9101	99.9107	99.9099	99.9099	99.9099	99.911	99.9115	99.9113	99.9109	99.9115	99.912	99.9112	99.9109	99.9107	99.9109	99.9111
GCA_000444515_melitensis	99.8667	99.9136	99.9145	99.915	99.914	99.914	99.9146	99.9148	99.9147	99.9148	99.9143	99.9144	99.9145	99.9144	99.9159	99.9151	99.9148	99.9148	99.9147	99.9149	99.9146	99.9144	99.9138	99.9136	99.914	99.9146	99.9142	99.9141	99.9114	99.9128	99.9127	99.9134	99.9134	99.9132	99.9138	99.913	99.913	99.9129	99.9141	99.9146	99.9144	99.914	99.9146	99.9152	99.9142	99.914	99.9138	99.914	99.9142
GCA_000366965_melitensis	99.8694	99.9161	99.917	99.9172	99.9165	99.9165	99.9171	99.9173	99.9173	99.9173	99.9168	99.9168	99.917	99.917	99.9183	99.9176	99.9173	99.9173	99.9172	99.9174	99.9171	99.9168	99.9163	99.916	99.9165	99.9171	99.9166	99.9166	99.9139	99.9155	99.9152	99.9159	99.916	99.9158	99.9164	99.9156	99.9155	99.9155	99.9168	99.9172	99.917	99.9166	99.9172	99.9178	99.9168	99.9166	99.9164	99.9165	99.9168
GCA_000366925_melitensis	99.8694	99.9161	99.917	99.9172	99.9165	99.9166	99.9171	99.9174	99.9173	99.9172	99.9168	99.9168	99.917	99.917	99.9184	99.9176	99.9173	99.9174	99.9173	99.9174	99.9171	99.9169	99.9164	99.9161	99.9165	99.9171	99.9167	99.9165	99.9139	99.9155	99.9152	99.916	99.916	99.9159	99.9164	99.9155	99.9155	99.9155	99.9166	99.9171	99.917	99.9166	99.9172	99.9177	99.9168	99.9166	99.9164	99.9166	99.9168
GCA_000366885_melitensis	99.8689	99.9158	99.9166	99.9169	99.9162	99.9162	99.9167	99.917	99.9169	99.9169	99.9165	99.9166	99.9167	99.9167	99.918	99.9173	99.9169	99.917	99.9169	99.917	99.9167	99.9165	99.916	99.9157	99.9162	99.9167	99.9163	99.9161	99.9136	99.915	99.9147	99.9155	99.9156	99.9155	99.916	99.9152	99.9151	99.9151	99.9162	99.9167	99.9166	99.9162	99.9167	99.9173	99.9164	99.9162	99.916	99.9161	99.9164
GCA_000366625_melitensis	99.8687	99.9155	99.9163	99.9165	99.9159	99.9159	99.9164	99.9167	99.9166	99.9166	99.9162	99.9163	99.9164	99.9163	99.9177	99.917	99.9166	99.9169	99.9166	99.9167	99.9164	99.9162	99.9157	99.9154	99.9158	99.9164	99.916	99.9158	99.9133	99.9147	99.9144	99.9152	99.9153	99.9151	99.9156	99.9148	99.9148	99.9148	99.9159	99.9164	99.9163	99.9159	99.9165	99.917	99.9162	99.9159	99.9157	99.9158	99.9161
GCA_000366905_melitensis	99.8697	99.9164	99.9172	99.9174	99.9168	99.9168	99.9173	99.9176	99.9175	99.9176	99.9171	99.9171	99.9173	99.9172	99.9186	99.9178	99.9175	99.9175	99.9175	99.9176	99.9173	99.9171	99.9166	99.9163	99.9168	99.9174	99.9169	99.9168	99.9142	99.9156	99.9155	99.9162	99.9163	99.9161	99.9166	99.9158	99.9158	99.9158	99.917	99.9174	99.9172	99.9168	99.9175	99.918	99.9171	99.9169	99.9166	99.9168	99.9171
GCA_002953595_melitensis	99.8694	99.9161	99.917	99.9172	99.9166	99.9166	99.9171	99.9174	99.9173	99.9172	99.9169	99.9169	99.917	99.917	99.9183	99.9176	99.9173	99.9173	99.9172	99.9174	99.9171	99.9169	99.9163	99.9161	99.9165	99.9171	99.9166	99.9165	99.9139	99.9154	99.9152	99.916	99.916	99.9158	99.9164	99.9156	99.9155	99.9155	99.9166	99.9171	99.917	99.9166	99.9172	99.9177	99.9168	99.9166	99.9164	99.9165	99.9168
GCA_000370645_melitensis	99.8649	99.9111	99.912	99.9122	99.9117	99.9116	99.9121	99.9124	99.9123	99.9123	99.9118	99.9118	99.9121	99.912	99.9133	99.9126	99.9123	99.9123	99.9123	99.9125	99.912	99.912	99.9113	99.9112	99.9115	99.9121	99.9117	99.9116	99.909	99.9105	99.91	99.9108	99.911	99.911	99.9115	99.9107	99.9107	99.9106	99.9117	99.9121	99.912	99.9116	99.9123	99.9128	99.912	99.9117	99.9116	99.9117	99.912
GCA_900236485_melitensis	99.8691	99.9152	99.9159	99.9164	99.9156	99.9155	99.916	99.9163	99.9162	99.9162	99.9157	99.9157	99.9162	99.9159	99.9172	99.9165	99.9164	99.9162	99.9164	99.9163	99.9162	99.9159	99.9152	99.915	99.9154	99.9159	99.9155	99.9154	99.9128	99.9143	99.914	99.9147	99.9149	99.9148	99.9152	99.9147	99.9144	99.9145	99.9155	99.916	99.916	99.9155	99.9162	99.9166	99.9158	99.9156	99.9154	99.9154	99.9157
GCA_002191935_melitensis	99.8693	99.915	99.9159	99.9161	99.9155	99.9155	99.916	99.9163	99.9162	99.9162	99.9157	99.9157	99.916	99.916	99.9172	99.9165	99.9162	99.9162	99.9162	99.9163	99.9159	99.9159	99.9152	99.9151	99.9154	99.916	99.9155	99.9154	99.9128	99.9144	99.9139	99.9147	99.915	99.9149	99.9153	99.9145	99.9144	99.9145	99.9156	99.916	99.916	99.9155	99.9162	99.9167	99.9158	99.9156	99.9155	99.9155	99.9158
GCA_900236585_melitensis	99.8686	99.9143	99.9152	99.9154	99.9148	99.9147	99.9152	99.9155	99.9154	99.9154	99.915	99.915	99.9153	99.9153	99.9165	99.9158	99.9155	99.9155	99.9155	99.9156	99.9153	99.9151	99.9145	99.9143	99.9147	99.9152	99.9148	99.9146	99.9121	99.9136	99.9132	99.914	99.9142	99.9141	99.9146	99.9137	99.9137	99.9138	99.9148	99.9153	99.9153	99.9148	99.9155	99.916	99.9152	99.9149	99.9148	99.9148	99.915
GCA_900236375_melitensis	99.8687	99.9149	99.9156	99.916	99.9152	99.9151	99.9157	99.9159	99.9159	99.9158	99.9154	99.9154	99.9159	99.9157	99.9169	99.9162	99.9161	99.9159	99.9161	99.916	99.9159	99.9155	99.9149	99.9147	99.9151	99.9156	99.9152	99.9151	99.9123	99.9139	99.9135	99.9142	99.9145	99.9144	99.9149	99.914	99.914	99.914	99.9151	99.9156	99.9155	99.9151	99.9158	99.9162	99.9154	99.9152	99.915	99.9151	99.9153
GCA_026586705_melitensis	99.8687	99.9147	99.9156	99.9158	99.9152	99.9151	99.9156	99.9159	99.9158	99.9158	99.9154	99.9154	99.9156	99.9157	99.9169	99.9162	99.9159	99.9159	99.9159	99.916	99.9156	99.9155	99.9149	99.9147	99.9151	99.9156	99.9152	99.9151	99.9123	99.9139	99.9134	99.9142	99.9145	99.9144	99.9149	99.914	99.914	99.914	99.9151	99.9155	99.9155	99.9151	99.9158	99.9162	99.9153	99.9151	99.915	99.915	99.9153
GCA_900236425_melitensis	99.8677	99.9137	99.9144	99.9148	99.914	99.9139	99.9144	99.9147	99.9146	99.9146	99.9142	99.9142	99.9147	99.9145	99.9157	99.915	99.9149	99.9147	99.9148	99.9148	99.9146	99.9143	99.9137	99.9135	99.9139	99.9145	99.914	99.9138	99.9112	99.9128	99.9123	99.9131	99.9134	99.9132	99.9137	99.9129	99.9128	99.9129	99.9139	99.9144	99.9144	99.9139	99.9146	99.9151	99.9143	99.914	99.9138	99.9139	99.9141
GCA_000370725_melitensis	99.8676	99.9135	99.9144	99.9146	99.914	99.914	99.9145	99.9147	99.9147	99.9147	99.9142	99.9142	99.9145	99.9144	99.9157	99.915	99.9147	99.9147	99.9146	99.9148	99.9145	99.9144	99.9137	99.9135	99.9139	99.9145	99.9141	99.9139	99.9113	99.9129	99.9124	99.9132	99.9134	99.9133	99.9137	99.9132	99.9129	99.913	99.914	99.9145	99.9144	99.914	99.9147	99.9151	99.9143	99.914	99.9139	99.9139	99.9142
GCA_000370765_melitensis	99.8684	99.9144	99.9153	99.9154	99.9149	99.9148	99.9153	99.9156	99.9155	99.9155	99.9151	99.9151	99.9153	99.9152	99.9166	99.9159	99.9155	99.9156	99.9155	99.9157	99.9153	99.9152	99.9146	99.9143	99.9147	99.9153	99.9149	99.9147	99.9121	99.9137	99.9133	99.9141	99.9142	99.9141	99.9146	99.9141	99.9138	99.9138	99.9149	99.9153	99.9153	99.9148	99.9155	99.916	99.9151	99.9149	99.9147	99.9148	99.915
GCA_900236495_melitensis	99.868	99.9142	99.9149	99.9153	99.9145	99.9144	99.915	99.9152	99.9152	99.9151	99.9147	99.9147	99.9152	99.9148	99.9162	99.9155	99.9154	99.9152	99.9154	99.9153	99.9152	99.9148	99.9142	99.914	99.9144	99.9149	99.9145	99.9144	99.9118	99.9133	99.9129	99.9137	99.9139	99.9138	99.9143	99.9138	99.9134	99.9135	99.9145	99.915	99.9149	99.9145	99.9152	99.9156	99.9148	99.9146	99.9144	99.9145	99.9147
GCA_000370785_melitensis	99.8688	99.9151	99.916	99.9162	99.9156	99.9155	99.916	99.9163	99.9163	99.9162	99.9159	99.9158	99.916	99.9159	99.9175	99.9166	99.9162	99.9163	99.9163	99.9164	99.916	99.9158	99.9152	99.915	99.9155	99.916	99.9156	99.9155	99.9129	99.9145	99.914	99.9148	99.915	99.9148	99.9155	99.9145	99.9145	99.9146	99.9156	99.9161	99.9161	99.9156	99.9163	99.9167	99.9158	99.9156	99.9154	99.9156	99.9158
GCA_000370745_melitensis	99.8683	99.9148	99.9158	99.9159	99.9154	99.9153	99.9158	99.9161	99.916	99.916	99.9156	99.9156	99.9158	99.9157	99.917	99.9164	99.916	99.9161	99.916	99.9162	99.9158	99.9156	99.915	99.9149	99.9152	99.9159	99.9154	99.9153	99.9128	99.9142	99.9138	99.9146	99.9147	99.9147	99.9151	99.9143	99.9143	99.9143	99.9153	99.9158	99.9158	99.9153	99.916	99.9165	99.9157	99.9154	99.9152	99.9154	99.9155
Brucella_suis_reference	99.8265	99.7363	99.7372	99.7374	99.7366	99.7367	99.7372	99.7374	99.7373	99.7374	99.737	99.737	99.7371	99.737	99.7383	99.7379	99.7374	99.7374	99.7373	99.7378	99.7375	99.7375	99.7368	99.7364	99.7366	99.7372	99.7367	99.7366	99.7343	99.7358	99.7351	99.7359	99.7361	99.7358	99.7364	99.7354	99.7354	99.7355	99.7367	99.7373	99.7368	99.7364	99.7372	99.7377	99.737	99.7366	99.7364	99.7365	99.7366
GCA_000370045_abortus	99.8571	99.7794	99.7803	99.7805	99.7798	99.7798	99.7803	99.7806	99.7805	99.7805	99.7801	99.7801	99.7802	99.7802	99.7818	99.7811	99.7808	99.7808	99.7807	99.7812	99.7807	99.7805	99.7801	99.7794	99.7802	99.781	99.7803	99.7802	99.7772	99.7787	99.7784	99.7791	99.779	99.7789	99.7795	99.7787	99.779	99.7787	99.7796	99.78	99.7798	99.7796	99.7803	99.7808	99.7803	99.7798	99.7797	99.7796	99.7797
GCA_001296965_abortus	99.8551	99.7773	99.7782	99.7784	99.7777	99.7777	99.7782	99.7785	99.7784	99.7784	99.7781	99.778	99.7782	99.7781	99.7798	99.779	99.7787	99.7787	99.7786	99.7791	99.7786	99.7784	99.7778	99.7774	99.7781	99.779	99.7782	99.7782	99.775	99.7767	99.7764	99.7771	99.7769	99.7767	99.7773	99.7766	99.7767	99.7766	99.7775	99.778	99.7778	99.7775	99.7782	99.7787	99.7782	99.7776	99.7775	99.7775	99.7775
GCA_001402105_abortus	99.857	99.7795	99.7803	99.7805	99.7798	99.7798	99.7804	99.7808	99.7806	99.7806	99.7802	99.7802	99.7804	99.7803	99.7819	99.7812	99.7813	99.7808	99.7808	99.7813	99.7808	99.7806	99.78	99.7796	99.7803	99.7811	99.7803	99.7803	99.7772	99.7789	99.7785	99.7792	99.7791	99.7789	99.7795	99.7788	99.779	99.7787	99.7797	99.7802	99.7799	99.7796	99.7804	99.7809	99.7804	99.7798	99.7797	99.7798	99.7797
GCA_023651675_abortus	99.8567	99.7791	99.78	99.7802	99.7794	99.7795	99.78	99.7803	99.7802	99.7803	99.7799	99.7798	99.78	99.7799	99.7815	99.7808	99.781	99.7805	99.7804	99.7809	99.7804	99.7802	99.7796	99.7792	99.78	99.7808	99.78	99.7799	99.7769	99.7785	99.7782	99.7789	99.7788	99.7786	99.7792	99.7785	99.7787	99.7784	99.7794	99.7799	99.7796	99.7792	99.7801	99.7806	99.7802	99.7795	99.7795	99.7795	99.7794
GCA_000366605_abortus	99.8575	99.78	99.7808	99.7811	99.7803	99.7804	99.7809	99.7812	99.7811	99.7811	99.7808	99.7807	99.7809	99.7808	99.7824	99.7817	99.7814	99.7814	99.7813	99.7818	99.7813	99.7811	99.7806	99.7801	99.7809	99.7817	99.7809	99.7809	99.7778	99.7795	99.779	99.7797	99.7796	99.7794	99.78	99.7793	99.7795	99.7793	99.7802	99.7807	99.7804	99.7801	99.7809	99.7814	99.7809	99.7803	99.7802	99.7802	99.7802
GCA_000366425_abortus	99.8572	99.7792	99.78	99.7802	99.7794	99.7795	99.78	99.7803	99.7802	99.7802	99.7799	99.7798	99.78	99.7799	99.7815	99.7809	99.7806	99.7805	99.7804	99.781	99.7804	99.7802	99.7796	99.7792	99.78	99.7808	99.7801	99.78	99.7769	99.7786	99.7781	99.7788	99.7787	99.7785	99.7791	99.7784	99.7786	99.7784	99.7793	99.7798	99.7796	99.7793	99.78	99.7805	99.78	99.7794	99.7793	99.7793	99.7793
GCA_000292025_abortus	99.857	99.7792	99.78	99.7803	99.7795	99.7796	99.78	99.7804	99.7803	99.7803	99.78	99.7799	99.7801	99.78	99.7816	99.7808	99.7806	99.7806	99.7805	99.781	99.7805	99.7803	99.7797	99.7793	99.78	99.7808	99.7801	99.78	99.7769	99.7786	99.7782	99.7789	99.7788	99.7786	99.7792	99.7784	99.7786	99.7785	99.7794	99.7799	99.7796	99.7794	99.7801	99.7806	99.7801	99.7794	99.7793	99.7794	99.7794
GCA_029324875_abortus	99.8571	99.7794	99.7802	99.7804	99.7797	99.7797	99.7802	99.7805	99.7804	99.7804	99.7801	99.7801	99.7802	99.7801	99.7818	99.781	99.7807	99.7807	99.7806	99.7811	99.7806	99.7804	99.7798	99.7794	99.7801	99.781	99.7802	99.7802	99.777	99.7787	99.7783	99.779	99.7789	99.7787	99.7793	99.7786	99.7787	99.7786	99.7795	99.78	99.7798	99.7795	99.7802	99.7807	99.7802	99.7796	99.7795	99.7795	99.7795
GCA_000366365_abortus	99.8594	99.782	99.7828	99.7831	99.7824	99.7824	99.7828	99.7832	99.7831	99.7831	99.7827	99.7827	99.7829	99.7828	99.7843	99.7836	99.7833	99.7833	99.7832	99.7837	99.7832	99.783	99.7824	99.7819	99.7827	99.7835	99.7828	99.7828	99.7796	99.7814	99.7808	99.7815	99.7815	99.7813	99.7818	99.7812	99.7813	99.7811	99.782	99.7825	99.7823	99.7819	99.7827	99.7833	99.7827	99.7822	99.7821	99.7821	99.7821
GCA_000366405_abortus	99.8601	99.7829	99.7837	99.7839	99.7832	99.7832	99.7837	99.7841	99.784	99.784	99.7836	99.7836	99.7837	99.7837	99.7852	99.7845	99.7842	99.7842	99.7841	99.7845	99.7841	99.7839	99.7832	99.7828	99.7835	99.7844	99.7837	99.7837	99.7804	99.7823	99.7817	99.7824	99.7825	99.7823	99.7829	99.7822	99.7823	99.7822	99.7831	99.7836	99.7833	99.783	99.7838	99.7843	99.7838	99.7832	99.7831	99.7831	99.7831
GCA_001940595_abortus	99.8582	99.7812	99.7819	99.7822	99.7814	99.7815	99.782	99.7823	99.7822	99.7822	99.7818	99.7818	99.782	99.7819	99.7834	99.7827	99.7825	99.7824	99.7824	99.7828	99.7823	99.7822	99.7814	99.7811	99.7818	99.7828	99.7821	99.782	99.7786	99.7805	99.7799	99.7806	99.7805	99.7803	99.7809	99.7802	99.7803	99.7802	99.7811	99.7816	99.7814	99.781	99.7818	99.7823	99.7818	99.7812	99.7811	99.7811	99.7811
GCA_022426865_abortus	99.8577	99.7804	99.7812	99.7815	99.7808	99.7808	99.7813	99.7816	99.7815	99.7815	99.7811	99.7811	99.7813	99.7812	99.7827	99.782	99.7816	99.7817	99.7816	99.7821	99.7816	99.7814	99.7808	99.7804	99.781	99.7817	99.781	99.7809	99.778	99.7797	99.7792	99.78	99.7798	99.7797	99.7802	99.7795	99.7797	99.7795	99.7804	99.7809	99.7806	99.7803	99.7811	99.7816	99.7811	99.7806	99.7805	99.7805	99.7805
GCA_000478665_abortus	99.8575	99.7803	99.7811	99.7813	99.7806	99.7806	99.7811	99.7814	99.7813	99.7813	99.781	99.7809	99.7811	99.781	99.7826	99.7818	99.7815	99.7816	99.7815	99.7819	99.7814	99.7813	99.7806	99.7802	99.7809	99.7818	99.7811	99.781	99.7779	99.7797	99.7791	99.7798	99.78	99.7798	99.7803	99.7797	99.7797	99.7796	99.7805	99.7809	99.7807	99.7805	99.7812	99.7817	99.7812	99.7806	99.7805	99.7805	99.7805
Brucella_abortus_reference	99.8574	99.7801	99.7809	99.7812	99.7805	99.7805	99.781	99.7813	99.7812	99.7812	99.7808	99.7808	99.781	99.7809	99.7825	99.7817	99.7814	99.7814	99.7813	99.7818	99.7813	99.7812	99.7805	99.7801	99.7808	99.7817	99.7809	99.7809	99.7777	99.7796	99.7789	99.7796	99.7798	99.7796	99.7801	99.7795	99.7796	99.7794	99.7803	99.7808	99.7805	99.7803	99.7811	99.7815	99.781	99.7804	99.7803	99.7804	99.7804
GCA_032424095_abortus	99.8579	99.7806	99.7814	99.7817	99.7809	99.7809	99.7814	99.7817	99.7816	99.7816	99.7813	99.7813	99.7814	99.7813	99.7829	99.7821	99.7818	99.7818	99.7818	99.7822	99.7818	99.7816	99.781	99.7805	99.7812	99.7821	99.7814	99.7813	99.7781	99.78	99.7794	99.7801	99.7802	99.7799	99.7804	99.7798	99.7799	99.7798	99.7806	99.7811	99.7809	99.7806	99.7814	99.7819	99.7813	99.7807	99.7806	99.7807	99.7807
GCA_000370105_abortus	99.8581	99.7809	99.7817	99.7819	99.7812	99.7812	99.7817	99.782	99.7819	99.7819	99.7816	99.7815	99.7817	99.7816	99.7832	99.7824	99.7821	99.7822	99.7821	99.7825	99.7821	99.7819	99.7812	99.7808	99.7815	99.7824	99.7817	99.7817	99.7785	99.7803	99.7797	99.7804	99.7804	99.7802	99.7807	99.7801	99.7802	99.78	99.7809	99.7814	99.7811	99.7809	99.7816	99.7821	99.7816	99.7811	99.7809	99.781	99.781
GCA_022426845_abortus	99.8576	99.7803	99.7811	99.7814	99.7806	99.7807	99.7811	99.7815	99.7814	99.7814	99.781	99.781	99.7812	99.7811	99.7827	99.7819	99.7816	99.7816	99.7815	99.782	99.7815	99.7814	99.7807	99.7803	99.781	99.7819	99.7811	99.781	99.7779	99.7797	99.779	99.7798	99.7797	99.7796	99.7801	99.7794	99.7795	99.7794	99.7802	99.7807	99.7805	99.7802	99.781	99.7815	99.781	99.7804	99.7803	99.7803	99.7803
GCA_000366465_abortus	99.858	99.7807	99.7815	99.7818	99.781	99.7811	99.7815	99.7818	99.7818	99.7817	99.7814	99.7814	99.7815	99.7814	99.7829	99.7823	99.7819	99.782	99.7819	99.7823	99.7818	99.7817	99.7811	99.7806	99.7813	99.7822	99.7815	99.7815	99.7783	99.7801	99.7795	99.7802	99.7801	99.7799	99.7805	99.7798	99.7799	99.7798	99.7807	99.7811	99.7809	99.7806	99.7814	99.7819	99.7814	99.7808	99.7807	99.7807	99.7807
GCA_000366545_abortus	99.856	99.7788	99.7796	99.7798	99.7791	99.7791	99.7796	99.7799	99.7798	99.7798	99.7794	99.7794	99.7796	99.7795	99.7811	99.7804	99.78	99.78	99.78	99.7804	99.78	99.7798	99.7792	99.7787	99.7794	99.7803	99.7796	99.7795	99.7764	99.7782	99.7776	99.7783	99.7783	99.7781	99.7786	99.7779	99.778	99.7779	99.7788	99.7792	99.779	99.7787	99.7796	99.78	99.7795	99.7789	99.7788	99.7788	99.7789
GCA_030762235_abortus	99.8576	99.7803	99.7811	99.7814	99.7806	99.7806	99.7812	99.7815	99.7814	99.7814	99.781	99.781	99.7811	99.7811	99.7826	99.7819	99.7816	99.7816	99.7815	99.782	99.7815	99.7813	99.7807	99.7803	99.781	99.7818	99.7811	99.7811	99.7779	99.7798	99.7792	99.7799	99.7798	99.7796	99.7802	99.7795	99.7796	99.7794	99.7803	99.7808	99.7806	99.7802	99.7811	99.7816	99.7811	99.7805	99.7804	99.7804	99.7804
GCA_002895145_abortus	99.8576	99.7801	99.7809	99.7812	99.7805	99.7805	99.781	99.7813	99.7812	99.7812	99.7808	99.7808	99.781	99.7809	99.7824	99.7817	99.7814	99.7814	99.7813	99.7818	99.7812	99.7811	99.7805	99.7801	99.7807	99.7816	99.7809	99.7809	99.7777	99.7796	99.779	99.7797	99.7796	99.7794	99.78	99.7793	99.7794	99.7793	99.7802	99.7806	99.7804	99.7801	99.7809	99.7814	99.7808	99.7803	99.7801	99.7802	99.7802
GCA_000413835_abortus	99.8567	99.7793	99.78	99.7803	99.7796	99.7796	99.7801	99.7804	99.7803	99.7803	99.7799	99.7799	99.7801	99.78	99.7814	99.7808	99.7805	99.7805	99.7803	99.7809	99.7804	99.7803	99.7796	99.7792	99.7799	99.7807	99.7801	99.78	99.7768	99.7787	99.7781	99.7788	99.7787	99.7785	99.7791	99.7784	99.7785	99.7784	99.7792	99.7797	99.7795	99.7791	99.78	99.7805	99.78	99.7796	99.7793	99.7793	99.7794
GCA_030761755_abortus	99.8565	99.7794	99.7802	99.7804	99.7796	99.7796	99.7802	99.7805	99.7804	99.7804	99.78	99.78	99.7802	99.7801	99.7817	99.7809	99.7806	99.7806	99.7805	99.781	99.7805	99.7803	99.7798	99.7796	99.78	99.7808	99.7801	99.7801	99.777	99.7788	99.7782	99.7789	99.7788	99.7787	99.7792	99.7785	99.7786	99.7785	99.7794	99.7798	99.7796	99.7793	99.7801	99.7806	99.7801	99.7795	99.7794	99.7794	99.7795
GCA_000413955_abortus	99.8571	99.7796	99.7803	99.7806	99.7799	99.7799	99.7804	99.7807	99.7806	99.7806	99.7803	99.7802	99.7804	99.7803	99.7819	99.7811	99.7808	99.7808	99.7807	99.7812	99.7807	99.7806	99.78	99.7795	99.7801	99.781	99.7803	99.7803	99.7772	99.779	99.7784	99.7792	99.779	99.7789	99.7794	99.7787	99.7788	99.7787	99.7796	99.78	99.7798	99.7795	99.7803	99.7808	99.7803	99.7797	99.7796	99.7796	99.7796
GCA_000413495_abortus	99.8571	99.7798	99.7806	99.7808	99.7801	99.7801	99.7806	99.7809	99.7808	99.7808	99.7804	99.7804	99.7806	99.7805	99.7821	99.7814	99.7811	99.7811	99.781	99.7814	99.781	99.7808	99.7802	99.7797	99.7803	99.7812	99.7806	99.7805	99.7774	99.7792	99.7786	99.7794	99.7792	99.7791	99.7796	99.7789	99.779	99.7789	99.7798	99.7803	99.78	99.7797	99.7805	99.781	99.7805	99.7799	99.7798	99.7798	99.7798
GCA_000369905_abortus	99.8568	99.7793	99.7801	99.7803	99.7796	99.7796	99.7801	99.7805	99.7804	99.7804	99.78	99.78	99.7801	99.78	99.7816	99.7809	99.7805	99.7806	99.7805	99.781	99.7805	99.7803	99.7797	99.7793	99.7799	99.7808	99.7801	99.78	99.7769	99.7787	99.7782	99.7789	99.7788	99.7786	99.7791	99.7784	99.7786	99.7785	99.7793	99.7798	99.7796	99.7792	99.78	99.7805	99.78	99.7794	99.7793	99.7794	99.7794
GCA_000366145_abortus	99.8567	99.7795	99.7803	99.7805	99.7798	99.7798	99.7803	99.7807	99.7805	99.7805	99.7802	99.7802	99.7803	99.7802	99.7817	99.7811	99.7807	99.7807	99.7806	99.7811	99.7807	99.7804	99.7799	99.7794	99.7801	99.781	99.7803	99.7802	99.7771	99.7789	99.7783	99.779	99.779	99.7788	99.7794	99.7787	99.7788	99.7786	99.7795	99.78	99.7798	99.7794	99.7803	99.7808	99.7803	99.7797	99.7795	99.7796	99.7796
GCA_000366665_abortus	99.8569	99.7795	99.7803	99.7805	99.7798	99.7798	99.7803	99.7807	99.7806	99.7806	99.7802	99.7802	99.7803	99.7803	99.7818	99.7811	99.7807	99.7808	99.7807	99.7812	99.7807	99.7805	99.7799	99.7794	99.7801	99.781	99.7803	99.7803	99.7771	99.7789	99.7784	99.7791	99.779	99.7788	99.7794	99.7787	99.7787	99.7786	99.7795	99.78	99.7797	99.7794	99.7803	99.7807	99.7802	99.7796	99.7795	99.7796	99.7796
GCA_000413715_abortus	99.8564	99.7789	99.7797	99.78	99.7792	99.7793	99.7797	99.7801	99.78	99.78	99.7796	99.7796	99.7797	99.7796	99.7812	99.7805	99.7802	99.7802	99.7801	99.7805	99.7801	99.7799	99.7793	99.7788	99.7796	99.7804	99.7797	99.7797	99.7765	99.7783	99.7777	99.7784	99.7784	99.7782	99.7788	99.7781	99.7782	99.778	99.7789	99.7794	99.7792	99.7788	99.7797	99.7801	99.7796	99.7791	99.779	99.779	99.779
GCA_022426825_abortus	99.8566	99.7795	99.7803	99.7806	99.7799	99.7799	99.7803	99.7807	99.7806	99.7806	99.7802	99.7802	99.7804	99.7803	99.7818	99.781	99.7807	99.7807	99.7807	99.7812	99.7807	99.7805	99.7798	99.7794	99.7801	99.7808	99.7801	99.7801	99.7771	99.7788	99.7783	99.779	99.7789	99.7788	99.7793	99.7786	99.7787	99.7786	99.7795	99.7799	99.7797	99.7793	99.7802	99.7807	99.7802	99.7797	99.7795	99.7796	99.7796
GCA_030282905_abortus	99.8551	99.7777	99.7786	99.7789	99.778	99.778	99.7785	99.7788	99.7787	99.7787	99.7784	99.7783	99.7785	99.7784	99.78	99.7793	99.7789	99.7789	99.7789	99.7794	99.7788	99.7786	99.778	99.7777	99.7783	99.779	99.7783	99.7781	99.7755	99.7773	99.7766	99.7773	99.7776	99.7775	99.778	99.7772	99.7775	99.7773	99.7783	99.7787	99.7785	99.7781	99.7788	99.7793	99.7787	99.7782	99.7781	99.7781	99.7782
GCA_009733455_abortus	99.8581	99.7807	99.7814	99.7816	99.7809	99.781	99.7815	99.7818	99.7817	99.7817	99.7813	99.7813	99.7814	99.7814	99.783	99.7823	99.7819	99.7819	99.7818	99.7822	99.7818	99.7815	99.7809	99.7805	99.7813	99.7822	99.7814	99.7812	99.7784	99.78	99.7796	99.7802	99.7801	99.7801	99.7806	99.7799	99.7801	99.7799	99.781	99.7814	99.7811	99.7807	99.7814	99.7819	99.7813	99.7808	99.7807	99.7807	99.7809
GCA_016126115_abortus	99.8594	99.7822	99.7831	99.7833	99.7825	99.7825	99.783	99.7833	99.7832	99.7832	99.7829	99.7828	99.783	99.7829	99.7845	99.7839	99.7835	99.7835	99.7834	99.7838	99.7833	99.7832	99.7825	99.7822	99.7828	99.7837	99.7829	99.7828	99.7799	99.782	99.781	99.7818	99.7818	99.7817	99.7822	99.7815	99.7817	99.7815	99.7826	99.783	99.7827	99.7823	99.7831	99.7835	99.7829	99.7825	99.7824	99.7824	99.7825
GCA_003984755_abortus	99.8602	99.7828	99.7836	99.7839	99.7831	99.7831	99.7836	99.7839	99.7838	99.7838	99.7834	99.7834	99.7836	99.7835	99.7851	99.7844	99.784	99.784	99.7839	99.7844	99.7839	99.7837	99.7831	99.7827	99.7834	99.7843	99.7835	99.7834	99.7805	99.7823	99.7816	99.7823	99.7823	99.7823	99.7828	99.782	99.7823	99.7821	99.7831	99.7836	99.7832	99.7829	99.7836	99.7841	99.7835	99.7831	99.783	99.783	99.783
GCA_009733335_abortus	99.8597	99.7823	99.7832	99.7834	99.7826	99.7827	99.7831	99.7834	99.7834	99.7834	99.783	99.783	99.7831	99.783	99.7846	99.784	99.7836	99.7836	99.7836	99.784	99.7835	99.7833	99.7827	99.7823	99.783	99.7839	99.7831	99.783	99.7802	99.7819	99.7812	99.782	99.782	99.7819	99.7824	99.7817	99.7819	99.7817	99.7828	99.7832	99.7829	99.7825	99.7833	99.7838	99.7832	99.7827	99.7827	99.7826	99.7827
GCA_016483915_abortus	99.86	99.7823	99.7831	99.7834	99.7826	99.7826	99.7831	99.7834	99.7833	99.7833	99.783	99.7829	99.7831	99.783	99.7846	99.7839	99.7835	99.7835	99.7835	99.784	99.7834	99.7832	99.7826	99.7823	99.7829	99.7838	99.7831	99.7829	99.78	99.7818	99.7811	99.7819	99.7818	99.7818	99.7823	99.7815	99.7818	99.7816	99.7826	99.7831	99.7827	99.7824	99.7831	99.7836	99.783	99.7826	99.7825	99.7825	99.7825
GCA_009733275_abortus	99.8597	99.7822	99.7831	99.7833	99.7825	99.7825	99.783	99.7833	99.7832	99.7832	99.7829	99.7828	99.783	99.7829	99.7845	99.7839	99.7835	99.7835	99.7834	99.7839	99.7833	99.7831	99.7825	99.7822	99.7829	99.7837	99.783	99.7828	99.78	99.7817	99.781	99.7818	99.7818	99.7817	99.7822	99.7815	99.7817	99.7816	99.7826	99.783	99.7827	99.7823	99.7831	99.7835	99.783	99.7826	99.7824	99.7824	99.7825
GCA_009733195_abortus	99.8592	99.7818	99.7827	99.7829	99.7821	99.7821	99.7826	99.7829	99.7828	99.7828	99.7825	99.7824	99.7826	99.7825	99.7842	99.7835	99.7832	99.7832	99.7831	99.7834	99.7829	99.7827	99.7821	99.7818	99.7824	99.7833	99.7826	99.7824	99.7796	99.7813	99.7806	99.7814	99.7814	99.7813	99.7819	99.7811	99.7814	99.7811	99.7822	99.7826	99.7823	99.7819	99.7827	99.7832	99.7825	99.7821	99.7821	99.782	99.7821
GCA_001856305_abortus	99.8594	99.782	99.7829	99.7831	99.7823	99.7823	99.7828	99.7831	99.7831	99.7831	99.7827	99.7826	99.7828	99.7827	99.7843	99.7836	99.7833	99.7833	99.7832	99.7837	99.7831	99.7829	99.7823	99.782	99.7826	99.7835	99.7827	99.7825	99.7797	99.7815	99.7808	99.7816	99.7815	99.7815	99.782	99.7813	99.7814	99.7813	99.7823	99.7828	99.7825	99.7821	99.7828	99.7833	99.7827	99.7823	99.7822	99.7822	99.7822
GCA_016126215_abortus	99.8592	99.7816	99.7825	99.7828	99.7819	99.782	99.7825	99.7827	99.7827	99.7827	99.7823	99.7823	99.7824	99.7823	99.784	99.7833	99.7829	99.7829	99.7828	99.7833	99.7828	99.7826	99.782	99.7816	99.7823	99.7832	99.7824	99.7822	99.7794	99.7811	99.7805	99.7812	99.7812	99.7811	99.7817	99.781	99.7811	99.781	99.782	99.7824	99.7821	99.7818	99.7825	99.783	99.7824	99.782	99.7818	99.7818	99.7819
GCA_016126075_abortus	99.8589	99.7816	99.7824	99.7827	99.7818	99.7819	99.7824	99.7827	99.7826	99.7826	99.7822	99.7822	99.7823	99.7822	99.7838	99.7831	99.7827	99.7828	99.7827	99.7832	99.7826	99.7825	99.7818	99.7815	99.7822	99.7831	99.7823	99.7821	99.7793	99.781	99.7804	99.7812	99.7811	99.781	99.7815	99.7809	99.7811	99.7809	99.7819	99.7823	99.782	99.7816	99.7824	99.7829	99.7823	99.7819	99.7817	99.7818	99.7818
GCA_003994155_abortus	99.8588	99.7816	99.7824	99.7826	99.7818	99.7818	99.7823	99.7826	99.7826	99.7826	99.7822	99.7821	99.7823	99.7822	99.7839	99.7832	99.7828	99.7828	99.7827	99.7832	99.7827	99.7825	99.7819	99.7815	99.7821	99.7831	99.7823	99.7821	99.7794	99.7811	99.7805	99.7811	99.7812	99.7811	99.7816	99.7809	99.7811	99.7809	99.7819	99.7824	99.782	99.7817	99.7825	99.7829	99.7823	99.7819	99.7818	99.7819	99.7818
GCA_001043295_abortus	99.8594	99.782	99.7828	99.7831	99.7823	99.7823	99.7828	99.7831	99.783	99.783	99.7826	99.7826	99.7828	99.7827	99.7843	99.7836	99.7832	99.7832	99.7832	99.7836	99.7831	99.7829	99.7823	99.7819	99.7826	99.7835	99.7827	99.7825	99.7798	99.7815	99.7809	99.7816	99.7816	99.7815	99.7821	99.7813	99.7815	99.7813	99.7824	99.7828	99.7825	99.7821	99.7829	99.7833	99.7828	99.7823	99.7822	99.7823	99.7823
GCA_002262995_abortus	99.8591	99.7817	99.7825	99.7828	99.782	99.782	99.7825	99.7828	99.7828	99.7828	99.7824	99.7823	99.7825	99.7824	99.784	99.7833	99.7829	99.7829	99.7829	99.7833	99.7828	99.7827	99.782	99.7816	99.7823	99.7832	99.7824	99.7822	99.7795	99.7812	99.7806	99.7813	99.7813	99.7812	99.7817	99.781	99.7812	99.781	99.782	99.7825	99.7822	99.7818	99.7826	99.783	99.7824	99.782	99.7819	99.782	99.7819
GCA_016107505_abortus	99.8588	99.7811	99.782	99.7822	99.7814	99.7814	99.7819	99.7822	99.7821	99.7821	99.7818	99.7817	99.7819	99.7818	99.7835	99.7828	99.7824	99.7824	99.7824	99.7827	99.7822	99.782	99.7814	99.7811	99.7817	99.7826	99.7819	99.7817	99.779	99.7807	99.78	99.7807	99.7807	99.7806	99.7812	99.7804	99.7807	99.7804	99.7815	99.7819	99.7816	99.7812	99.782	99.7825	99.7819	99.7815	99.7814	99.7813	99.7814
GCA_016126245_abortus	99.8584	99.7809	99.7817	99.7819	99.7811	99.7812	99.7817	99.782	99.7819	99.7819	99.7815	99.7815	99.7816	99.7815	99.7832	99.7825	99.7821	99.7821	99.7821	99.7825	99.782	99.7818	99.7812	99.7808	99.7814	99.7823	99.7816	99.7814	99.7786	99.7804	99.7798	99.7805	99.7805	99.7804	99.781	99.7802	99.7805	99.7802	99.7812	99.7817	99.7813	99.781	99.7818	99.7822	99.7816	99.7812	99.7811	99.7811	99.7812
GCA_002290805_abortus	99.858	99.7806	99.7814	99.7817	99.7809	99.7809	99.7814	99.7817	99.7816	99.7816	99.7813	99.7812	99.7814	99.7813	99.7829	99.7823	99.7819	99.7819	99.7818	99.7823	99.7817	99.7815	99.7809	99.7806	99.7812	99.7822	99.7813	99.7812	99.7784	99.7802	99.7794	99.7802	99.7802	99.7802	99.7806	99.7799	99.7802	99.78	99.781	99.7814	99.7811	99.7807	99.7815	99.7819	99.7815	99.781	99.7809	99.7809	99.7809
GCA_001402055_abortus	99.8586	99.7812	99.7821	99.7823	99.7815	99.7816	99.782	99.7823	99.7823	99.7823	99.7819	99.7818	99.782	99.7819	99.7836	99.7829	99.7825	99.7825	99.7825	99.7829	99.7824	99.7822	99.7816	99.7812	99.7818	99.7828	99.782	99.7819	99.7791	99.7808	99.7801	99.7808	99.7808	99.7808	99.7813	99.7806	99.7808	99.7806	99.7816	99.7821	99.7817	99.7814	99.7821	99.7826	99.7821	99.7817	99.7816	99.7816	99.7815
GCA_001401935_abortus	99.8584	99.781	99.7818	99.782	99.7813	99.7813	99.7818	99.7821	99.782	99.782	99.7817	99.7816	99.7818	99.7817	99.7833	99.7827	99.7823	99.7823	99.7822	99.7826	99.7821	99.7819	99.7813	99.781	99.7816	99.7826	99.7818	99.7816	99.7788	99.7805	99.7799	99.7806	99.7806	99.7805	99.7811	99.7803	99.7806	99.7803	99.7814	99.7819	99.7815	99.7811	99.7819	99.7824	99.7818	99.7814	99.7813	99.7813	99.7812
GCA_009728165_abortus	99.8587	99.7812	99.7821	99.7824	99.7815	99.7816	99.7821	99.7824	99.7823	99.7823	99.7819	99.7819	99.7821	99.782	99.7836	99.7829	99.7825	99.7825	99.7825	99.7829	99.7824	99.7822	99.7816	99.7812	99.7819	99.7828	99.782	99.7819	99.779	99.7808	99.7801	99.7809	99.7809	99.7808	99.7813	99.7807	99.7807	99.7806	99.7816	99.7821	99.7817	99.7814	99.7822	99.7826	99.782	99.7816	99.7815	99.7815	99.7816
GCA_009733435_abortus	99.8586	99.7812	99.782	99.7823	99.7815	99.7815	99.782	99.7823	99.7822	99.7822	99.7818	99.7818	99.782	99.7818	99.7835	99.7828	99.7824	99.7825	99.7824	99.7828	99.7823	99.7821	99.7815	99.7811	99.7817	99.7827	99.782	99.7818	99.7789	99.7807	99.7801	99.7809	99.7807	99.7807	99.7812	99.7805	99.7806	99.7805	99.7816	99.782	99.7816	99.7813	99.7821	99.7825	99.7819	99.7815	99.7814	99.7814	99.7815
GCA_016483975_abortus	99.858	99.7807	99.7815	99.7818	99.7811	99.7811	99.7815	99.7818	99.7818	99.7817	99.7814	99.7813	99.7815	99.7814	99.783	99.7823	99.782	99.782	99.7819	99.7824	99.7818	99.7816	99.7811	99.7806	99.7813	99.7823	99.7816	99.7813	99.7785	99.7803	99.7795	99.7803	99.7803	99.7803	99.7808	99.78	99.7802	99.78	99.7811	99.7815	99.7812	99.7809	99.7816	99.7821	99.7815	99.781	99.7809	99.781	99.781
GCA_009789365_abortus	99.8577	99.7804	99.7814	99.7817	99.7808	99.7808	99.7813	99.7816	99.7815	99.7815	99.7811	99.7811	99.7812	99.7812	99.7828	99.782	99.7817	99.7817	99.7816	99.7821	99.7816	99.7814	99.7808	99.7805	99.7811	99.782	99.7813	99.781	99.7782	99.78	99.7793	99.7801	99.7801	99.78	99.7806	99.7798	99.78	99.7798	99.7808	99.7813	99.781	99.7806	99.7814	99.7818	99.7812	99.7808	99.7807	99.7807	99.7808
GCA_016484145_abortus	99.8571	99.7798	99.7806	99.7808	99.78	99.7801	99.7805	99.7808	99.7807	99.7807	99.7804	99.7803	99.7805	99.7804	99.782	99.7813	99.7809	99.7809	99.7809	99.7814	99.7808	99.7806	99.78	99.7797	99.7803	99.7812	99.7805	99.7802	99.7774	99.7792	99.7786	99.7793	99.7793	99.7793	99.7798	99.779	99.7792	99.7791	99.7801	99.7805	99.7802	99.7798	99.7806	99.781	99.7805	99.7801	99.7799	99.7799	99.78
GCA_016484065_abortus	99.8569	99.7796	99.7804	99.7806	99.7798	99.7798	99.7803	99.7806	99.7805	99.7805	99.7802	99.7801	99.7803	99.7802	99.7818	99.7811	99.7807	99.7807	99.7807	99.7812	99.7806	99.7804	99.7798	99.7794	99.7801	99.781	99.7803	99.78	99.7772	99.779	99.7784	99.7791	99.7791	99.7791	99.7796	99.7788	99.779	99.7788	99.7799	99.7803	99.78	99.7796	99.7804	99.7808	99.7803	99.7798	99.7797	99.7797	99.7798
GCA_001401925_abortus	99.8577	99.7804	99.7812	99.7815	99.7806	99.7807	99.7812	99.7814	99.7814	99.7814	99.781	99.781	99.7811	99.781	99.7827	99.7821	99.7816	99.7817	99.7816	99.782	99.7815	99.7813	99.7807	99.7803	99.781	99.7819	99.7811	99.7809	99.7782	99.7799	99.7793	99.78	99.78	99.7799	99.7804	99.7797	99.7799	99.7798	99.7808	99.7812	99.7808	99.7805	99.7813	99.7817	99.7812	99.7808	99.7806	99.7806	99.7807
GCA_001856345_abortus	99.8574	99.7799	99.7809	99.781	99.7802	99.7802	99.7807	99.781	99.781	99.781	99.7806	99.7805	99.7807	99.7806	99.7822	99.7815	99.7812	99.7812	99.7811	99.7816	99.7811	99.7808	99.7803	99.7799	99.7805	99.7814	99.7806	99.7805	99.7777	99.7794	99.7787	99.7795	99.7796	99.7795	99.78	99.7793	99.7794	99.7793	99.7803	99.7807	99.7804	99.7801	99.7808	99.7813	99.7807	99.7802	99.7801	99.7802	99.7802
GCA_029324915_abortus	99.8604	99.7835	99.7843	99.7847	99.7838	99.7839	99.7844	99.7847	99.7846	99.7846	99.7843	99.7842	99.7844	99.7843	99.786	99.7852	99.7849	99.7849	99.7849	99.7853	99.7848	99.7846	99.784	99.7836	99.7843	99.7853	99.7844	99.7842	99.7815	99.783	99.7827	99.7835	99.7833	99.7832	99.7838	99.7829	99.7833	99.783	99.7842	99.7846	99.7841	99.7838	99.7846	99.7851	99.7844	99.784	99.7838	99.7839	99.784
GCA_000370325_abortus	99.8603	99.7827	99.7835	99.7837	99.783	99.783	99.7835	99.7839	99.7838	99.7838	99.7834	99.7834	99.7835	99.7834	99.7851	99.7844	99.7841	99.7841	99.784	99.7845	99.7839	99.7837	99.7831	99.7827	99.7833	99.7843	99.7835	99.7833	99.7806	99.7822	99.7819	99.7826	99.7825	99.7824	99.7829	99.7821	99.7825	99.7821	99.7833	99.7837	99.7832	99.7829	99.7837	99.7842	99.7835	99.7831	99.783	99.783	99.7831
GCA_009733495_abortus	99.859	99.7816	99.7825	99.7828	99.782	99.782	99.7825	99.7828	99.7827	99.7827	99.7824	99.7823	99.7825	99.7824	99.7842	99.7834	99.7831	99.7831	99.783	99.7834	99.7829	99.7827	99.7821	99.7817	99.7823	99.7833	99.7825	99.7824	99.7796	99.7812	99.7807	99.7815	99.7814	99.7813	99.7818	99.781	99.7814	99.7811	99.7823	99.7827	99.7823	99.7819	99.7827	99.7832	99.7825	99.7821	99.7819	99.782	99.782
GCA_000370405_abortus	99.8584	99.781	99.7819	99.7821	99.7814	99.7818	99.7819	99.7823	99.7822	99.7822	99.7818	99.7818	99.7819	99.7819	99.7834	99.7827	99.7824	99.7824	99.7823	99.7828	99.7823	99.782	99.7815	99.7811	99.7817	99.7827	99.7819	99.7817	99.779	99.7806	99.7802	99.7809	99.7807	99.7806	99.7811	99.7804	99.7806	99.7804	99.7817	99.7821	99.7816	99.7813	99.782	99.7825	99.7818	99.7813	99.7812	99.7813	99.7814
GCA_000370285_abortus	99.8594	99.7819	99.7828	99.783	99.7822	99.7827	99.7828	99.7831	99.783	99.783	99.7827	99.7826	99.7828	99.7827	99.7843	99.7836	99.7833	99.7833	99.7832	99.7837	99.7832	99.7829	99.7823	99.782	99.7827	99.7836	99.7828	99.7826	99.7799	99.7814	99.781	99.7818	99.7816	99.7815	99.782	99.7813	99.7815	99.7813	99.7825	99.7829	99.7824	99.7822	99.7829	99.7834	99.7828	99.7823	99.7822	99.7822	99.7823
GCA_030761295_abortus	99.8591	99.7819	99.7827	99.783	99.7822	99.7827	99.7828	99.7831	99.783	99.783	99.7827	99.7826	99.7828	99.7827	99.7844	99.7836	99.7833	99.7833	99.7832	99.7837	99.7831	99.7829	99.7823	99.782	99.7826	99.7835	99.7827	99.7826	99.7799	99.7814	99.781	99.7817	99.7817	99.7815	99.782	99.7813	99.7816	99.7813	99.7826	99.783	99.7825	99.7822	99.783	99.7834	99.7828	99.7823	99.7822	99.7822	99.7824
GCA_000370165_abortus	99.8613	99.7833	99.7842	99.7844	99.7836	99.7837	99.7841	99.7845	99.7844	99.7844	99.784	99.784	99.7841	99.784	99.7857	99.785	99.7846	99.7846	99.7845	99.785	99.7845	99.7844	99.7837	99.7833	99.784	99.7849	99.7841	99.7839	99.7812	99.7827	99.7823	99.783	99.783	99.7829	99.7834	99.7826	99.7829	99.7827	99.7838	99.7842	99.7839	99.7836	99.7843	99.7847	99.7841	99.7836	99.7835	99.7836	99.7836
GCA_009789215_abortus	99.8606	99.783	99.7839	99.7842	99.7834	99.7834	99.7839	99.7842	99.7841	99.7841	99.7837	99.7837	99.7839	99.7838	99.7855	99.7847	99.7845	99.7844	99.7843	99.7847	99.7843	99.784	99.7836	99.7831	99.7837	99.785	99.7843	99.7841	99.7809	99.7825	99.7821	99.7829	99.7828	99.7826	99.7831	99.7824	99.7826	99.7823	99.7836	99.784	99.7835	99.7832	99.784	99.7845	99.7839	99.7834	99.7833	99.7833	99.7834
GCA_000366385_abortus	99.8625	99.7859	99.7867	99.7869	99.7862	99.7863	99.7867	99.7871	99.787	99.787	99.7866	99.7866	99.7867	99.7866	99.7882	99.7874	99.7872	99.7872	99.7871	99.7875	99.7871	99.7868	99.7863	99.7858	99.7867	99.7878	99.787	99.7868	99.7837	99.7852	99.785	99.7856	99.7855	99.7854	99.7859	99.7852	99.7855	99.7851	99.7863	99.7868	99.7863	99.7861	99.7868	99.7873	99.7867	99.7862	99.7861	99.7862	99.7862
GCA_001402005_abortus	99.8612	99.7841	99.7852	99.7852	99.7845	99.7845	99.785	99.7853	99.7852	99.7852	99.7849	99.7848	99.785	99.7849	99.7865	99.7858	99.7856	99.7855	99.7854	99.7858	99.7855	99.7851	99.7847	99.7841	99.7848	99.7861	99.7853	99.7852	99.7821	99.7837	99.7833	99.7839	99.7839	99.7838	99.7843	99.7836	99.7839	99.7836	99.7848	99.7852	99.7847	99.7844	99.7852	99.7857	99.7851	99.7846	99.7845	99.7846	99.7846
GCA_009733465_abortus	99.8621	99.7845	99.7854	99.7856	99.7849	99.7849	99.7854	99.7857	99.7856	99.7856	99.7852	99.7852	99.7854	99.7853	99.7868	99.7861	99.7859	99.7859	99.7858	99.7862	99.7858	99.7855	99.7851	99.7845	99.7852	99.7865	99.7856	99.7855	99.7825	99.784	99.7836	99.7843	99.7841	99.784	99.7845	99.7839	99.7841	99.7838	99.785	99.7854	99.785	99.7847	99.7855	99.7859	99.7853	99.7849	99.7847	99.7848	99.7848
GCA_016483965_abortus	99.8617	99.7841	99.785	99.7852	99.7845	99.7845	99.785	99.7853	99.7852	99.7852	99.7849	99.7848	99.785	99.7849	99.7865	99.7858	99.7856	99.7855	99.7854	99.7858	99.7853	99.7851	99.7846	99.7842	99.7848	99.7861	99.7853	99.7852	99.782	99.7836	99.7832	99.784	99.7838	99.7837	99.7842	99.7835	99.7837	99.7836	99.7847	99.7851	99.7846	99.7843	99.7851	99.7856	99.785	99.7845	99.7844	99.7844	99.7845
GCA_000370345_abortus	99.8508	99.7739	99.7748	99.775	99.7743	99.7744	99.7748	99.7751	99.775	99.775	99.7746	99.7746	99.7748	99.7747	99.7761	99.7755	99.7752	99.7751	99.7751	99.7753	99.775	99.7749	99.7743	99.7738	99.7743	99.7751	99.7744	99.7743	99.7717	99.7733	99.7726	99.7734	99.7738	99.7733	99.7738	99.7731	99.7734	99.7731	99.7739	99.7745	99.7741	99.7739	99.7747	99.7752	99.7747	99.7742	99.7741	99.7741	99.7742
GCA_000370065_abortus	99.851	99.7742	99.7751	99.7753	99.7745	99.7745	99.775	99.7753	99.7752	99.7752	99.7748	99.7749	99.775	99.7749	99.7763	99.7758	99.7755	99.7754	99.7754	99.7756	99.7753	99.7751	99.7745	99.774	99.7746	99.7753	99.7747	99.7746	99.772	99.7733	99.7728	99.7735	99.774	99.7734	99.774	99.7732	99.7735	99.7732	99.7741	99.7746	99.7743	99.774	99.7749	99.7753	99.7748	99.7742	99.7742	99.7742	99.7743
GCA_000366325_abortus	99.8448	99.7669	99.7677	99.768	99.7675	99.7676	99.7678	99.7684	99.7683	99.7683	99.7679	99.7679	99.7681	99.768	99.7692	99.7684	99.7679	99.768	99.768	99.7685	99.7682	99.7679	99.7674	99.7669	99.7676	99.7683	99.7676	99.7674	99.7645	99.7662	99.7653	99.7661	99.7663	99.7663	99.7668	99.7659	99.7663	99.7658	99.767	99.7673	99.7674	99.767	99.7676	99.768	99.7674	99.7669	99.7668	99.7669	99.7669
GCA_000370205_abortus	99.8437	99.766	99.7668	99.767	99.7666	99.7666	99.7669	99.7674	99.7673	99.7673	99.7669	99.7669	99.7671	99.767	99.7683	99.7674	99.7671	99.7671	99.7671	99.7675	99.7672	99.7669	99.7664	99.7659	99.7667	99.7673	99.7667	99.7664	99.7637	99.7652	99.7644	99.7652	99.7653	99.7653	99.7658	99.765	99.7653	99.7649	99.7659	99.7663	99.7665	99.766	99.7667	99.767	99.7665	99.766	99.7658	99.7659	99.766
GCA_000370225_abortus	99.8431	99.7653	99.7662	99.7664	99.7659	99.766	99.7662	99.7668	99.7667	99.7667	99.7663	99.7663	99.7664	99.7663	99.7677	99.7668	99.7665	99.7665	99.7665	99.7669	99.7666	99.7663	99.7659	99.7652	99.7661	99.7667	99.7661	99.7659	99.7629	99.7647	99.7638	99.7646	99.7648	99.7647	99.7652	99.7643	99.7647	99.7643	99.7654	99.7658	99.7659	99.7655	99.7661	99.7665	99.7659	99.7654	99.7652	99.7653	99.7654
GCA_000370245_abortus	99.8446	99.7677	99.7685	99.7689	99.7683	99.7683	99.7686	99.7691	99.769	99.769	99.7686	99.7686	99.7688	99.7687	99.7702	99.7692	99.7689	99.7691	99.769	99.7693	99.7689	99.7687	99.7682	99.7676	99.7682	99.7692	99.7686	99.7683	99.7657	99.7675	99.7664	99.7671	99.7674	99.7672	99.7678	99.7673	99.7672	99.7669	99.7679	99.7684	99.7684	99.768	99.7686	99.7691	99.7685	99.768	99.7679	99.7679	99.7682
GCA_000365765_abortus	99.8443	99.7678	99.7687	99.7689	99.7685	99.7685	99.7687	99.7692	99.7691	99.7691	99.7688	99.7687	99.7689	99.7688	99.7702	99.7693	99.769	99.7692	99.7691	99.7695	99.7691	99.7688	99.7683	99.7678	99.7684	99.7694	99.7687	99.7684	99.7656	99.7673	99.7664	99.7671	99.7673	99.7672	99.7678	99.7674	99.7672	99.7669	99.7679	99.7684	99.7683	99.768	99.7686	99.7691	99.7685	99.768	99.768	99.7679	99.7682
GCA_000370485_abortus	99.8447	99.7677	99.7686	99.7688	99.7683	99.7684	99.7686	99.7692	99.7691	99.7691	99.7687	99.7686	99.7688	99.7688	99.7702	99.7693	99.769	99.7691	99.769	99.7694	99.769	99.7687	99.7682	99.7677	99.7684	99.7693	99.7686	99.7684	99.7655	99.7673	99.7664	99.7671	99.7672	99.7672	99.7677	99.7673	99.7671	99.7668	99.7678	99.7683	99.7682	99.7679	99.7685	99.769	99.7685	99.7679	99.7679	99.7679	99.7681
GCA_000370185_abortus	99.8447	99.7679	99.7688	99.769	99.7685	99.7685	99.7688	99.7693	99.7692	99.7692	99.7688	99.7688	99.769	99.7689	99.7703	99.7695	99.7691	99.7692	99.7691	99.7695	99.7692	99.7689	99.7684	99.7679	99.7685	99.7695	99.7688	99.7685	99.7657	99.7674	99.7664	99.7672	99.7673	99.7673	99.7678	99.7674	99.7672	99.7669	99.7679	99.7684	99.7683	99.768	99.7686	99.7691	99.7686	99.768	99.768	99.768	99.7682
GCA_000366105_abortus	99.8446	99.7679	99.7688	99.769	99.7685	99.7685	99.7688	99.7693	99.7693	99.7693	99.7689	99.7688	99.769	99.7689	99.7703	99.7695	99.7692	99.7693	99.7692	99.7695	99.7692	99.7689	99.7684	99.7679	99.7685	99.7694	99.7688	99.7685	99.7657	99.7674	99.7665	99.7672	99.7674	99.7674	99.7679	99.7675	99.7674	99.7671	99.7679	99.7684	99.7684	99.768	99.7687	99.7692	99.7687	99.7681	99.7681	99.7681	99.7684
GCA_963555505_abortus	99.8434	99.7653	99.7664	99.7666	99.766	99.766	99.7664	99.7668	99.7667	99.7667	99.7664	99.7663	99.7665	99.7664	99.768	99.7669	99.7666	99.7668	99.7667	99.7671	99.7667	99.7665	99.766	99.7654	99.7662	99.7671	99.7666	99.7664	99.7633	99.765	99.7641	99.7649	99.7651	99.765	99.7655	99.7652	99.7651	99.7647	99.7658	99.7663	99.7662	99.7659	99.7664	99.7669	99.7663	99.766	99.7657	99.7657	99.7661
GCA_000370445_abortus	99.8461	99.7686	99.7695	99.7697	99.7692	99.7692	99.7695	99.77	99.7699	99.7699	99.7696	99.7695	99.7697	99.7696	99.7709	99.7701	99.7697	99.7698	99.7698	99.7704	99.7699	99.7696	99.7691	99.7686	99.7693	99.7702	99.7695	99.7693	99.7665	99.7681	99.7672	99.7679	99.7682	99.7682	99.7687	99.7682	99.7681	99.7678	99.7688	99.7693	99.7691	99.7688	99.7694	99.7699	99.7694	99.7689	99.7688	99.769	99.7691
GCA_000370365_abortus	99.8456	99.7682	99.7691	99.7693	99.7688	99.7689	99.7691	99.7697	99.7695	99.7695	99.7692	99.7691	99.7693	99.7693	99.7706	99.7697	99.7694	99.7695	99.7694	99.77	99.7695	99.7692	99.7687	99.7682	99.7689	99.7697	99.7691	99.7689	99.766	99.7678	99.7668	99.7675	99.7678	99.7677	99.7682	99.7678	99.7676	99.7674	99.7683	99.7688	99.7688	99.7684	99.769	99.7695	99.7689	99.7684	99.7683	99.7683	99.7687
[truncated: 179 more columns]

## Sheet: S9_Beast_models
# Summary of Beast runs. Ages/times are reported here in years before 2024. Stabilization of beast model is assessed by Effective Sample Size/ESS, with good mixing reached if all parameters have an ESS > ~300
Clock model	Tree model	Marginal Likelihood estimate	Mean tree height (years before 2024)	Tree height 95% HPD (years before 2024)	Mutation rate mean	Mutation rate 95% HPD	Lowest ESS across all parameters
Relaxed	Exponential	-4.87465e+06	8421	7930-9574	9.4151e-08	8.1289E-8 - 1.0805E-7	54
Relaxed	Coalescent Bayesian Skyline	-4.86816e+06	9570	8013-11531	8.8868e-08	7.7734E-8 - 1.1017E-8	49
Strict	Coalescent Bayesian Skyline	-4.75297e+06	9890	9521-10271	8.4181e-08	8.074E-8 - 8.770E-8	1260
Strict	Exponential	-4.75336e+06	9860	9491-10234	8.4463e-08	8.1116E-8 - 8.7973E-8	890

## Sheet: S10_Brucella_melitensis_Lineage
# Variant sites defining the Brucella melitensis clade and called in the Mentese6 alignment, removing sites with >1 different base. Ensemble VEP annotations are also supplied.
Location	Reference Allele	Mentese6 bases	Mentese6 Allele	Fixed variant present or absent In Mentese	Consequence	SYMBOL	Gene	Feature	cDNA_position	CDS_position	Protein_position	Amino_acids	Codons
I:1012049-1012049	A	CCCC	C	Absent	missense_variant	aroH	ENSB:Jpp4VBxON3iOvJ4	ENSB:Jpp4VBxON3iOvJ4.	1109	1109	370	L/R	cTc/cGc
I:1026574-1026574	C	GG	G	Absent	missense_variant	ndvA	ENSB:RvXxTiHETyvzKnx	ENSB:RvXxTiHETyvzKnx.	1528	1528	510	L/V	Ctc/Gtc
I:1027225-1027225	G	GGGGGG	C	Absent	missense_variant	rbn	ENSB:bYOE0SFmW6eL7b3	ENSB:bYOE0SFmW6eL7b3.	490	490	164	Q/E	Cag/Gag
I:1029745-1029745	A	GGGG	G	Absent	missense_variant	metG	ENSB:r9NUYN1-FkQH8I_	ENSB:r9NUYN1-FkQH8I_.	320	320	107	V/A	gTc/gCc
I:1034434-1034434	C	TTTTTT	T	Absent	missense_variant	rlpA_1	ENSB:E2VMp1aop-Ylrxi	ENSB:E2VMp1aop-Ylrxi.	158	158	53	G/E	gGa/gAa
I:1052895-1052895	A	GGG	G	Absent	missense_variant	-	ENSB:YtloWU8_qR7UvpN	ENSB:YtloWU8_qR7UvpN.	770	770	257	L/P	cTg/cCg
I:1053688-1053688	A	GGG	G	Absent	stop_lost (i.e. stop_gain is fixed in modern B. melitensis_	-	ENSB:GKf5UtVhbQHZNE8	ENSB:GKf5UtVhbQHZNE8.	382	382	128	*/Q	Tag/Cag
I:1056799-1056799	A	GGG	G	Absent	missense_variant	hpxO	ENSB:wKabOSAeJSFw21-	ENSB:wKabOSAeJSFw21-.	454	454	152	I/V	Atc/Gtc
I:1059768-1059768	T	CCC	C	Absent	missense_variant	mobA	ENSB:Jqqm3_8SIg59XxD	ENSB:Jqqm3_8SIg59XxD.	418	418	140	Y/H	Tac/Cac
I:1060824-1060824	T	GGGG	G	Absent	missense_variant	-	ENSB:AWRCdLo-1ooAzgc	ENSB:AWRCdLo-1ooAzgc.	40	40	14	S/A	Tca/Gca
I:1080874-1080874	T	CC	C	Absent	missense_variant	sufB	ENSB:g9LNsYRkqVPJZIY	ENSB:g9LNsYRkqVPJZIY.	904	904	302	N/D	Aac/Gac
I:1085241-1085241	A	GGGGGG	G	Absent	missense_variant	anmK	ENSB:nl9fluIKPPPPMUk	ENSB:nl9fluIKPPPPMUk.	337	337	113	S/P	Tcg/Ccg
I:1088045-1088045	C	TT	T	Absent	missense_variant	-	ENSB:-0JZH0X1eundQR6	ENSB:-0JZH0X1eundQR6.	2360	2360	787	R/K	aGa/aAa
I:1090142-1090142	C	AA	A	Absent	missense_variant	-	ENSB:-0JZH0X1eundQR6	ENSB:-0JZH0X1eundQR6.	263	263	88	R/L	cGt/cTt
I:1098539-1098539	C	GGG	G	Absent	missense_variant	amiC	ENSB:EI9UUwVoy4RFId7	ENSB:EI9UUwVoy4RFId7.	325	325	109	A/P	Gct/Cct
I:1132934-1132934	T	C	C	Absent	missense_variant	-	ENSB:RRqYXmSE7cSnA4e	ENSB:RRqYXmSE7cSnA4e.	2781	2781	927	I/M	atA/atG
I:1133374-1133374	C	TTT	T	Absent	missense_variant	-	ENSB:RRqYXmSE7cSnA4e	ENSB:RRqYXmSE7cSnA4e.	2341	2341	781	D/N	Gat/Aat
I:1134255-1134255	A	GGGG	G	Absent	missense_variant	-	ENSB:RRqYXmSE7cSnA4e	ENSB:RRqYXmSE7cSnA4e.	1460	1460	487	V/A	gTc/gCc
I:1135170-1135170	C	T	T	Absent	missense_variant	-	ENSB:RRqYXmSE7cSnA4e	ENSB:RRqYXmSE7cSnA4e.	545	545	182	G/D	gGt/gAt
I:1135405-1135405	G	CCCCCC	C	Absent	missense_variant	-	ENSB:RRqYXmSE7cSnA4e	ENSB:RRqYXmSE7cSnA4e.	310	310	104	H/D	Cac/Gac
I:1143059-1143059	A	GG	G	Absent	missense_variant	-	ENSB:Ykuwvx3hUqsQSLl	ENSB:Ykuwvx3hUqsQSLl.	232	232	78	N/D	Aac/Gac
I:1145037-1145037	C	AA	A	Absent	missense_variant	cobU	ENSB:q2lTg5Xr4XSbCAV	ENSB:q2lTg5Xr4XSbCAV.	834	834	278	Q/H	caG/caT
I:114905-114905	A	GGG	G	Absent	missense_variant	-	ENSB:cgcCxWyfPCiNoZy	ENSB:cgcCxWyfPCiNoZy.	956	956	319	M/T	aTg/aCg
I:1152420-1152420	A	GGGGG	G	Absent	missense_variant	-	ENSB:mu4G_vjMhir8d7d	ENSB:mu4G_vjMhir8d7d.	115	115	39	C/R	Tgc/Cgc
I:1154376-1154376	C	AAAA	A	Absent	missense_variant	galM	ENSB:ycP0FLlnHHPdotW	ENSB:ycP0FLlnHHPdotW.	284	284	95	R/L	cGt/cTt
I:1160228-1160228	G	C	C	Absent	missense_variant	lpxL	ENSB:NLDfGGmdvYP_svv	ENSB:NLDfGGmdvYP_svv.	379	379	127	G/R	Ggc/Cgc
I:1162806-1162806	T	CC	C	Absent	missense_variant	purB	ENSB:sPDN0oPYNeqnDkZ	ENSB:sPDN0oPYNeqnDkZ.	1169	1169	390	V/A	gTt/gCt
I:1186536-1186536	G	AAAAAA	A	Absent	missense_variant	proS	ENSB:w3ZMLnofsgDrcWp	ENSB:w3ZMLnofsgDrcWp.	743	743	248	T/I	aCc/aTc
I:1191037-1191037	G	AAAAA	A	Absent	missense_variant	birA	ENSB:hT_DkII2qu1bPh7	ENSB:hT_DkII2qu1bPh7.	473	473	158	P/L	cCg/cTg
I:1225685-1225685	G	AAAAA	A	Absent	missense_variant	plsX	ENSB:7sgx7iagSvJj5Nt	ENSB:7sgx7iagSvJj5Nt.	677	677	226	A/V	gCt/gTt
I:1226579-1226579	G	AAAAAAAA	A	Absent	missense_variant	-	ENSB:qm4P9M9aeRjHxHq	ENSB:qm4P9M9aeRjHxHq.	458	458	153	P/L	cCg/cTg
I:1237294-1237294	A	GGGGG	G	Absent	missense_variant	-	ENSB:mtio7qKZyHi5v4H	ENSB:mtio7qKZyHi5v4H.	92	92	31	V/A	gTc/gCc
I:1260871-1260871	A	GGGGG	G	Absent	missense_variant	- (lpxE)	ENSB:K1dHiGid22TPgZL	ENSB:K1dHiGid22TPgZL.	647	647	216	L/P	cTc/cCc
I:1289012-1289012	G	AAAA	A	Absent	missense_variant	purM	ENSB:3Tr8TtxWC82m6f3	ENSB:3Tr8TtxWC82m6f3.	191	191	64	G/D	gGt/gAt
I:1327251-1327251	C	TT	T	Absent	missense_variant	-	ENSB:mLYDbjiiYQvgb6i	ENSB:mLYDbjiiYQvgb6i.	20	20	7	A/V	gCa/gTa
I:1330821-1330821	A	GGG	G	Absent	missense_variant	ygfZ	ENSB:Vf527DT0KekpI_-	ENSB:Vf527DT0KekpI_-.	607	607	203	T/A	Aca/Gca
I:1338361-1338361	A	GGGGG	G	Absent	missense_variant	fsr	ENSB:Q_xoJdGNEwgiIdh	ENSB:Q_xoJdGNEwgiIdh.	614	614	205	N/S	aAc/aGc
I:1341282-1341282	A	T	T	Absent	missense_variant	fixK	ENSB:a1ghsXgSsrXUCWD	ENSB:a1ghsXgSsrXUCWD.	332	332	111	L/Q	cTa/cAa
I:1343866-1343866	C	G	G	Absent	missense_variant	rsh	ENSB:XH_9bDgtOTx0s_N	ENSB:XH_9bDgtOTx0s_N.	746	746	249	S/T	aGc/aCc
I:1346007-1346007	T	GGGG	G	Absent	missense_variant	-	ENSB:Km7yhy0ZxZ6qwtB	ENSB:Km7yhy0ZxZ6qwtB.	358	358	120	Y/D	Tac/Gac
I:1356345-1356345	C	TTT	T	Absent	missense_variant	xerC_2	ENSB:guCJC96us7qMlO_	ENSB:guCJC96us7qMlO_.	169	169	57	P/S	Ccg/Tcg
I:1369780-1369780	A	GGG	G	Absent	missense_variant	ycaD_2	ENSB:GULI_4OuE-0Av3F	ENSB:GULI_4OuE-0Av3F.	310	310	104	T/A	Acg/Gcg
I:1372791-1372791	T	CC	C	Absent	missense_variant	pepN	ENSB:GMg-7skcnqLYgyT	ENSB:GMg-7skcnqLYgyT.	875	875	292	V/A	gTg/gCg
I:1373904-1373904	G	CCCC	C	Absent	missense_variant	pepN	ENSB:GMg-7skcnqLYgyT	ENSB:GMg-7skcnqLYgyT.	1988	1988	663	G/A	gGc/gCc
I:137800-137800	C	GGGGGG	G	Absent	missense_variant	sucA	ENSB:zYtt8E3WchAyJTG	ENSB:zYtt8E3WchAyJTG.	2003	2003	668	A/G	gCt/gGt
I:1384507-1384507	T	CCC	C	Absent	missense_variant	cusR	ENSB:BSXjcuvUx2L4sbK	ENSB:BSXjcuvUx2L4sbK.	415	415	139	T/A	Acg/Gcg
I:1387105-1387105	A	GGG	G	Absent	missense_variant	ccmH	ENSB:hYqftOD36HxY4zz	ENSB:hYqftOD36HxY4zz.	70	70	24	F/L	Ttt/Ctt
I:1390280-1390280	T	CCCCCC	C	Absent	missense_variant	-	ENSB:A0X1G4scE1TPRE8	ENSB:A0X1G4scE1TPRE8.	536	536	179	H/R	cAc/cGc
I:1421867-1421867	A	TT	T	Absent	missense_variant	sodB	ENSB:cJtCh-NCJjG9yOr	ENSB:cJtCh-NCJjG9yOr.	236	236	79	L/H	cTt/cAt
I:1428303-1428303	A	CCCCC	C	Absent	missense_variant	glcC	ENSB:UKe_-mVjkwVvFjE	ENSB:UKe_-mVjkwVvFjE.	130	130	44	F/V	Ttc/Gtc
I:1429668-1429668	G	A	A	Absent	missense_variant	-	ENSB:0IRck6LvUVC9upy	ENSB:0IRck6LvUVC9upy.	28	28	10	D/N	Gat/Aat
I:1437158-1437158	G	AAAAAA	A	Absent	missense_variant	-	ENSB:pV1Boi2IhAFH6KM	ENSB:pV1Boi2IhAFH6KM.	266	266	89	R/K	aGg/aAg
I:1438486-1438486	G	AA	A	Absent	missense_variant	-	ENSB:SszuFblbWTqBj8w	ENSB:SszuFblbWTqBj8w.	814	814	272	D/N	Gac/Aac
I:1439104-1439104	C	TTT	T	Absent	missense_variant	xylB	ENSB:UAAcrJJ3EnPLZaL	ENSB:UAAcrJJ3EnPLZaL.	368	368	123	T/I	aCc/aTc
I:1439451-1439451	C	TTTT	T	Absent	missense_variant	xylB	ENSB:UAAcrJJ3EnPLZaL	ENSB:UAAcrJJ3EnPLZaL.	715	715	239	P/S	Ccc/Tcc
I:1472924-1472924	G	A	A	Absent	missense_variant	pglF	ENSB:wLTMVVPPg82Xf73	ENSB:wLTMVVPPg82Xf73.	263	263	88	T/I	aCc/aTc
I:1476035-1476035	G	AAAAAA	A	Absent	missense_variant	-	ENSB:IW8dEBUz6N6I3SE	ENSB:IW8dEBUz6N6I3SE.	208	208	70	H/Y	Cac/Tac
I:1480377-1480377	A	CCC	C	Absent	missense_variant	ppdK	ENSB:0v9Xk7w5Ge0g_oR	ENSB:0v9Xk7w5Ge0g_oR.	2417	2417	806	V/G	gTt/gGt
I:1480630-1480630	T	CC	C	Absent	missense_variant	ppdK	ENSB:0v9Xk7w5Ge0g_oR	ENSB:0v9Xk7w5Ge0g_oR.	2164	2164	722	S/G	Agc/Ggc
I:1489350-1489350	C	AAA	A	Absent	missense_variant	-	ENSB:-bQZNVv-QLGuXed	ENSB:-bQZNVv-QLGuXed.	30	30	10	L/F	ttG/ttT
I:1510900-1510900	G	A	A	Absent	missense_variant	-	ENSB:D97KmSlmXWArRPf	ENSB:D97KmSlmXWArRPf.	340	340	114	H/Y	Cat/Tat
I:1515224-1515224	T	AAAAA	A	Absent	missense_variant	ctaD	ENSB:j6oQSOQDODe-BpI	ENSB:j6oQSOQDODe-BpI.	860	860	287	Q/L	cAg/cTg
I:1515950-1515950	G	AAA	A	Absent	missense_variant	ctaD	ENSB:j6oQSOQDODe-BpI	ENSB:j6oQSOQDODe-BpI.	134	134	45	T/I	aCc/aTc
I:1519227-1519227	T	GGGGGG	G	Absent	missense_variant	tldD	ENSB:07VkYKqnhnV8HUX	ENSB:07VkYKqnhnV8HUX.	952	952	318	F/V	Ttc/Gtc
I:1530246-1530246	T	CCCCC	C	Absent	missense_variant	cfa	ENSB:s9za-T7Yc5R7IiJ	ENSB:s9za-T7Yc5R7IiJ.	269	269	90	V/A	gTg/gCg
I:1545538-1545538	A	TTT	T	Absent	missense_variant	tlyA	ENSB:cAN-SB8oGTP_uI8	ENSB:cAN-SB8oGTP_uI8.	566	566	189	L/Q	cTa/cAa
I:1553017-1553017	A	TT	T	Absent	missense_variant	ribBA	ENSB:JKFCjXxHLU09Q17	ENSB:JKFCjXxHLU09Q17.	524	524	175	M/K	aTg/aAg
I:1559744-1559744	A	GGGGGGG	G	Absent	missense_variant	cbpA	ENSB:vldP-yQ2XOkKxnH	ENSB:vldP-yQ2XOkKxnH.	212	212	71	V/A	gTc/gCc
I:1571485-1571485	T	CCC	C	Absent	missense_variant	ywlC	ENSB:y3AmipyAikiWpCP	ENSB:y3AmipyAikiWpCP.	494	494	165	Q/R	cAg/cGg
I:1582289-1582289	T	GG	G	Absent	missense_variant	nhaA	ENSB:fD7anyG4yNa_-ip	ENSB:fD7anyG4yNa_-ip.	2012	2012	671	L/R	cTc/cGc
I:1583933-1583933	G	AAA	A	Absent	missense_variant	ispE	ENSB:xlLbXQTZVanRijK	ENSB:xlLbXQTZVanRijK.	764	764	255	R/Q	cGa/cAa
I:1604929-1604929	C	TTTT	T	Absent	missense_variant	-	ENSB:Sx9q_MVhWE79SP7	ENSB:Sx9q_MVhWE79SP7.	470	470	157	G/D	gGc/gAc
I:1606009-1606009	A	G	G	Absent	missense_variant	-	ENSB:68rH06lts7rE9rR	ENSB:68rH06lts7rE9rR.	181	181	61	R/G	Aga/Gga
I:1612640-1612640	A	CC	C	Absent	missense_variant	copA	ENSB:VbYX-I60CCD043U	ENSB:VbYX-I60CCD043U.	532	532	178	N/H	Aac/Cac
I:1612641-1612641	A	GG	G	Absent	missense_variant	copA	ENSB:VbYX-I60CCD043U	ENSB:VbYX-I60CCD043U.	533	533	178	N/S	aAc/aGc
I:1619048-1619048	A	GG	G	Absent	missense_variant	dmlR_1	ENSB:WmEulFhESvHzP9Y	ENSB:WmEulFhESvHzP9Y.	580	580	194	S/G	Agt/Ggt
I:1619912-1619912	C	TTTT	T	Absent	missense_variant	-	ENSB:K5yON9vVOmlSU0V	ENSB:K5yON9vVOmlSU0V.	425	425	142	R/H	cGc/cAc
I:1624005-1624005	T	CCCCC	C	Absent	missense_variant	-	ENSB:goC_jWRQMWL9MKb	ENSB:goC_jWRQMWL9MKb.	161	161	54	Y/C	tAc/tGc
I:1630208-1630208	A	GGGG	G	Absent	missense_variant	-	ENSB:fznEDUlMAIf1JRs	ENSB:fznEDUlMAIf1JRs.	146	146	49	V/A	gTc/gCc
I:1638680-1638680	G	C	C	Absent	missense_variant	nspC	ENSB:HGmSFcP2ShvJpQR	ENSB:HGmSFcP2ShvJpQR.	453	453	151	N/K	aaC/aaG
I:1647596-1647596	A	GGGGGGGG	G	Absent	stop_lost (i.e. stop_gain is fixed in modern B. melitensis_	-	ENSB:kDfVu1gVOaF0qD3	ENSB:kDfVu1gVOaF0qD3.	182	182	61	*/W	tAg/tGg
I:1654041-1654041	G	AAAA	A	Absent	missense_variant	rcsC_3	ENSB:9IT5seb-qxS_7ky	ENSB:9IT5seb-qxS_7ky.	2386	2386	796	D/N	Gat/Aat
I:1657541-1657541	A	GGGG	G	Absent	missense_variant	-	ENSB:iTcavNr1aKobPmf	ENSB:iTcavNr1aKobPmf.	31	31	11	C/R	Tgt/Cgt
I:1666669-1666669	A	GGG	G	Absent	missense_variant	hslO	ENSB:I8nJev8WisexsJW	ENSB:I8nJev8WisexsJW.	662	662	221	V/A	gTg/gCg
I:1666849-1666849	G	AAAA	A	Absent	missense_variant	hslO	ENSB:I8nJev8WisexsJW	ENSB:I8nJev8WisexsJW.	482	482	161	P/L	cCt/cTt
I:1677040-1677040	T	CCCCCC	C	Absent	missense_variant	bepE_2	ENSB:161pqxfREolttT5	ENSB:161pqxfREolttT5.	2929	2929	977	T/A	Acc/Gcc
I:1681733-1681733	A	G	G	Absent	missense_variant	bepR	ENSB:pMHdS7ZznCWksG6	ENSB:pMHdS7ZznCWksG6.	403	403	135	N/D	Aat/Gat
I:1683339-1683339	A	GGGGGG	G	Absent	missense_variant	fadD	ENSB:85JSYoPo4EU7nwO	ENSB:85JSYoPo4EU7nwO.	1029	1029	343	I/M	atA/atG
I:1687180-1687180	T	CCC	C	Absent	missense_variant	pgi	ENSB:uXCva0dFohfpz-O	ENSB:uXCva0dFohfpz-O.	1438	1438	480	T/A	Acg/Gcg
I:1691505-1691505	T	GGG	G	Absent	missense_variant	preA	ENSB:Aj76kSfkvycXPae	ENSB:Aj76kSfkvycXPae.	598	598	200	L/V	Ttg/Gtg
I:1692764-1692764	A	G	G	Absent	missense_variant	rutR	ENSB:U0zMhJd6SkqOzkG	ENSB:U0zMhJd6SkqOzkG.	338	338	113	L/S	tTg/tCg
I:1693990-1693990	T	CCC	C	Absent	missense_variant	hyuC	ENSB:1VRT6y94yaIHMsc	ENSB:1VRT6y94yaIHMsc.	440	440	147	V/A	gTg/gCg
I:1694941-1694941	A	GGG	G	Absent	missense_variant	dht	ENSB:yTwwk6kaAAvZ0Wo	ENSB:yTwwk6kaAAvZ0Wo.	92	92	31	D/G	gAc/gGc
I:1698462-1698462	G	AAAAAAAAAA	A	Absent	missense_variant	bepE_3	ENSB:XTkxMl867k5okr5	ENSB:XTkxMl867k5okr5.	1112	1112	371	A/V	gCc/gTc
I:1704081-1704081	T	CCCCC	C	Absent	missense_variant	ureF_2	ENSB:7Tu22sNrgl4Gc3L	ENSB:7Tu22sNrgl4Gc3L.	262	262	88	T/A	Acc/Gcc
I:1707728-1707728	T	GGGG	G	Absent	missense_variant	ureD_2	ENSB:rQdDBhvPYXFyKnj	ENSB:rQdDBhvPYXFyKnj.	592	592	198	T/P	Act/Cct
I:1719918-1719918	A	G	G	Absent	missense_variant	hisD	ENSB:tt7rShXhvg7QGuM	ENSB:tt7rShXhvg7QGuM.	373	373	125	K/E	Aag/Gag
I:1747658-1747658	C	TT	T	Absent	missense_variant	-	ENSB:sKRG5dXDdaJzhnL	ENSB:sKRG5dXDdaJzhnL.	595	595	199	V/I	Gtc/Atc
I:1752073-1752073	T	AA	A	Absent	missense_variant	msmX_1	ENSB:ChiKWcHUhkZqZ8t	ENSB:ChiKWcHUhkZqZ8t.	685	685	229	I/F	Atc/Ttc
I:1756758-1756758	G	AAA	A	Absent	missense_variant	kdgR	ENSB:3f1DTEd7_CijZzh	ENSB:3f1DTEd7_CijZzh.	640	640	214	V/I	Gtt/Att
I:1758604-1758604	A	GGGG	G	Absent	missense_variant	soxA	ENSB:4HdjD-8wGVh8VqV	ENSB:4HdjD-8wGVh8VqV.	2821	2821	941	Y/H	Tac/Cac
I:175963-175963	A	GGGGGG	G	Absent	missense_variant	-	ENSB:zHEhXqZM7ZNWOvi	ENSB:zHEhXqZM7ZNWOvi.	1519	1519	507	I/V	Atc/Gtc
I:1768429-1768429	C	GGG	G	Absent	missense_variant	yehX	ENSB:V3C2v5XuFFQqaOG	ENSB:V3C2v5XuFFQqaOG.	556	556	186	R/G	Cgc/Ggc
I:1777593-1777593	T	CC	C	Absent	missense_variant	thiG	ENSB:ppcsSg-KEiLBAeK	ENSB:ppcsSg-KEiLBAeK.	484	484	162	F/L	Ttc/Ctc
I:1783631-1783631	A	GGG	G	Absent	missense_variant	atm1_2	ENSB:vD0sqF0nRYkQibl	ENSB:vD0sqF0nRYkQibl.	613	613	205	T/A	Acg/Gcg
I:1785433-1785433	G	T	T	Absent	missense_variant	ccpA_2	ENSB:0hK8Nrv7OkdK0Xw	ENSB:0hK8Nrv7OkdK0Xw.	526	526	176	H/N	Cac/Aac
I:1796678-1796678	G	AA	A	Absent	missense_variant	cysNC	ENSB:heSYPrDTs8V5Lvu	ENSB:heSYPrDTs8V5Lvu.	1613	1613	538	P/L	cCg/cTg
I:179882-179882	A	GG	G	Absent	missense_variant	prs_1	ENSB:FbIsj8crPr9w93Q	ENSB:FbIsj8crPr9w93Q.	493	493	165	K/E	Aaa/Gaa
I:1803040-1803040	T	C	C	Absent	missense_variant	metH	ENSB:kx--53C3qY3KAyL	ENSB:kx--53C3qY3KAyL.	2854	2854	952	T/A	Acc/Gcc
I:1809879-1809879	G	TTTTTTT	T	Absent	missense_variant	-	ENSB:IBdQFMFi24y9nlv	ENSB:IBdQFMFi24y9nlv.	1213	1213	405	H/N	Cat/Aat
I:1817773-1817773	A	GGGG	G	Absent	missense_variant	hrcA	ENSB:HsK0TcfJRYyFwxK	ENSB:HsK0TcfJRYyFwxK.	52	52	18	T/A	Acc/Gcc
I:1826873-1826873	G	A	A	Absent	missense_variant	rpoN2	ENSB:f2ACdP9d1w1Weqq	ENSB:f2ACdP9d1w1Weqq.	1460	1460	487	A/V	gCa/gTa
I:1828101-1828101	A	CCC	C	Absent	missense_variant	rpoN2	ENSB:f2ACdP9d1w1Weqq	ENSB:f2ACdP9d1w1Weqq.	232	232	78	Y/D	Tat/Gat
I:1832692-1832692	T	AAAAA	A	Absent	missense_variant	ihfB	ENSB:SvDHvbcu42vRNjd	ENSB:SvDHvbcu42vRNjd.	89	89	30	V/E	gTa/gAa
I:1836817-1836817	T	AA	A	Absent	missense_variant	-	ENSB:6xHGhgTzi9sr8DN	ENSB:6xHGhgTzi9sr8DN.	671	671	224	L/Q	cTg/cAg
I:1847064-1847064	A	GGG	G	Absent	missense_variant	murJ	ENSB:umugxbzqBketJ3n	ENSB:umugxbzqBketJ3n.	1576	1576	526	K/E	Aaa/Gaa
I:1861346-1861346	C	TTTTT	T	Absent	missense_variant	gyrB_1	ENSB:vq2e_J8mVL-jDTG	ENSB:vq2e_J8mVL-jDTG.	704	704	235	T/I	aCc/aTc
I:1868911-1868911	C	AAAA	A	Absent	missense_variant	dapE_1	ENSB:ETNCvd2a7GiLB1K	ENSB:ETNCvd2a7GiLB1K.	231	231	77	D/E	gaC/gaA
I:1873717-1873717	A	GGGG	G	Absent	missense_variant	mtgA_3	ENSB:T1DLQ3Hns5oMX8X	ENSB:T1DLQ3Hns5oMX8X.	784	784	262	K/E	Aaa/Gaa
I:1881432-1881432	T	CCCC	C	Absent	missense_variant	ndvB	ENSB:vb4o33cJDQBE1UN	ENSB:vb4o33cJDQBE1UN.	7429	7429	2477	S/G	Agc/Ggc
I:1887732-1887732	G	CCC	C	Absent	missense_variant	ndvB	ENSB:vb4o33cJDQBE1UN	ENSB:vb4o33cJDQBE1UN.	1129	1129	377	Q/E	Caa/Gaa
I:1894857-1894857	T	CC	C	Absent	missense_variant	-	ENSB:kMgYiISArXTeehl	ENSB:kMgYiISArXTeehl.	202	202	68	S/P	Tcc/Ccc
I:1902342-1902342	C	GGGG	G	Absent	missense_variant	ccmA	ENSB:SamcYjrGWdW6y75	ENSB:SamcYjrGWdW6y75.	596	596	199	G/A	gGg/gCg
I:1940857-1940857	A	CCCCC	C	Absent	missense_variant	-	ENSB:0s5QwkRbMqysBAK	ENSB:0s5QwkRbMqysBAK.	110	110	37	Q/P	cAg/cCg
I:195192-195192	A	G	G	Absent	missense_variant	-	ENSB:WVD_HDQsY35y5Sd	ENSB:WVD_HDQsY35y5Sd.	1070	1070	357	D/G	gAt/gGt
I:1980533-1980533	A	GGGG	G	Absent	missense_variant	-	ENSB:3XN8yXz0pSf1UGx	ENSB:3XN8yXz0pSf1UGx.	37	37	13	T/A	Aca/Gca
I:1981484-1981484	A	GGG	G	Absent	missense_variant	-	ENSB:3XN8yXz0pSf1UGx	ENSB:3XN8yXz0pSf1UGx.	988	988	330	S/G	Agt/Ggt
I:2004527-2004527	G	AAAA	A	Absent	missense_variant	echA8_1	ENSB:tqLTTji3kqlSbaq	ENSB:tqLTTji3kqlSbaq.	407	407	136	A/V	gCc/gTc
I:2021353-2021353	A	GGG	G	Absent	missense_variant	rbfA	ENSB:pvwJf-mpL2aWrM0	ENSB:pvwJf-mpL2aWrM0.	371	371	124	F/S	tTc/tCc
I:2036462-2036462	T	CCCC	C	Absent	missense_variant	miaB	ENSB:a_PO9uAlIIkEfFs	ENSB:a_PO9uAlIIkEfFs.	779	779	260	H/R	cAt/cGt
I:2037460-2037460	G	TTTT	T	Absent	missense_variant	-	ENSB:jZZhTPW0Pxx8Df4	ENSB:jZZhTPW0Pxx8Df4.	642	642	214	N/K	aaC/aaA
I:2038442-2038442	T	CCCCCC	C	Absent	missense_variant	rimI	ENSB:UnRr_FoTKACwxlN	ENSB:UnRr_FoTKACwxlN.	157	157	53	I/V	Atc/Gtc
I:2052370-2052370	A	GGGG	G	Absent	missense_variant	-	ENSB:H1k4joxbWvGdRL9	ENSB:H1k4joxbWvGdRL9.	472	472	158	S/G	Agc/Ggc
I:2087446-2087446	A	G	G	Absent	missense_variant	murU	ENSB:M8o8j5uWFJKHI_S	ENSB:M8o8j5uWFJKHI_S.	299	299	100	V/A	gTt/gCt
I:2099677-2099677	C	GGGG	G	Absent	missense_variant	pckA	ENSB:rzkh4zPSxJ5hZMi	ENSB:rzkh4zPSxJ5hZMi.	1142	1142	381	A/G	gCc/gGc
I:2111697-2111697	C	TTTTTT	T	Absent	missense_variant	-	ENSB:YF2E0a1W1hWLVcT	ENSB:YF2E0a1W1hWLVcT.	161	161	54	G/E	gGa/gAa
I:230695-230695	A	GGG	G	Absent	missense_variant	ffh	ENSB:GlQzNK-m_ctG9-X	ENSB:GlQzNK-m_ctG9-X.	1290	1290	430	I/M	atA/atG
I:246000-246000	G	AA	A	Absent	missense_variant	htpX	ENSB:ex7qGv3qX9xRu_i	ENSB:ex7qGv3qX9xRu_i.	845	845	282	T/M	aCg/aTg
I:266872-266872	T	CCCC	C	Absent	missense_variant	-	ENSB:xAMwRadRhIDS-01	ENSB:xAMwRadRhIDS-01.	109	109	37	C/R	Tgc/Cgc
I:293635-293635	T	CC	C	Absent	missense_variant	rpoH_1	ENSB:Enyo-pKtq28kIZh	ENSB:Enyo-pKtq28kIZh.	446	446	149	V/A	gTa/gCa
I:294287-294287	T	CCC	C	Absent	missense_variant	yiiM	ENSB:bNT2euGUtGWQgZu	ENSB:bNT2euGUtGWQgZu.	655	655	219	N/D	Aac/Gac
I:295407-295407	G	CCCCCC	C	Absent	missense_variant	bepA_1	ENSB:L4cdsZZBIx6MTP9	ENSB:L4cdsZZBIx6MTP9.	1043	1043	348	A/G	gCt/gGt
I:301659-301659	A	CC	C	Absent	missense_variant	uup	ENSB:3GD5he5oy0EV4Me	ENSB:3GD5he5oy0EV4Me.	61	61	21	M/L	Atg/Ctg
I:302800-302800	T	CCCCC	C	Absent	missense_variant	uup	ENSB:3GD5he5oy0EV4Me	ENSB:3GD5he5oy0EV4Me.	1202	1202	401	L/P	cTg/cCg
I:320771-320771	A	CC	C	Absent	missense_variant	gapA	ENSB:fD4TkhGpKtMzK-c	ENSB:fD4TkhGpKtMzK-c.	685	685	229	Y/D	Tac/Gac
I:334097-334097	C	TTTT	T	Absent	missense_variant	-	ENSB:MhdXOEOirKOYjW4	ENSB:MhdXOEOirKOYjW4.	959	959	320	G/E	gGg/gAg
I:356149-356149	A	G	G	Absent	missense_variant	-	ENSB:AxTZpLwNVneQH-M	ENSB:AxTZpLwNVneQH-M.	109	109	37	M/V	Atg/Gtg
I:380932-380932	G	AAAAAAA	A	Absent	missense_variant	ecfG	ENSB:EyETItebUn3Zhqz	ENSB:EyETItebUn3Zhqz.	557	557	186	P/L	cCc/cTc
I:380932-380932	G	AAAAAAA	A	Absent	missense_variant	-	ENSB:FHTm2m1XXZmMQ2b	ENSB:FHTm2m1XXZmMQ2b.	34	34	12	P/S	Cca/Tca
I:425818-425818	T	CCCC	C	Absent	missense_variant	icl	ENSB:3PH29Jxuj_MpxR2	ENSB:3PH29Jxuj_MpxR2.	461	461	154	D/G	gAc/gGc
I:468789-468789	A	GG	G	Absent	missense_variant	menF_1	ENSB:A4pxKaYe0lSFslR	ENSB:A4pxKaYe0lSFslR.	2146	2146	716	I/V	Atc/Gtc
I:471934-471934	C	G	G	Absent	missense_variant	leuA	ENSB:3VFKJHXCjNT2FDO	ENSB:3VFKJHXCjNT2FDO.	1414	1414	472	H/D	Cat/Gat
I:477397-477397	T	CCCC	C	Absent	missense_variant	-	ENSB:aRBbvZKLptM_bKa	ENSB:aRBbvZKLptM_bKa.	1310	1310	437	H/R	cAc/cGc
I:499639-499639	C	T	T	Absent	missense_variant	-	ENSB:Ty0rDp3xZ0cKsJ8	ENSB:Ty0rDp3xZ0cKsJ8.	314	314	105	S/N	aGc/aAc
I:500469-500469	T	C	C	Absent	missense_variant	ychF	ENSB:ZvNF7-w3lVQ4LPg	ENSB:ZvNF7-w3lVQ4LPg.	649	649	217	T/A	Aca/Gca
I:504694-504694	G	AAAA	A	Absent	missense_variant	-	ENSB:EVpcN3PV16jNhGu	ENSB:EVpcN3PV16jNhGu.	1393	1393	465	A/T	Gcc/Acc
I:511485-511485	A	CCCCCCC	C	Absent	missense_variant	ubiK	ENSB:6BlihfLHvhloEXN	ENSB:6BlihfLHvhloEXN.	201	201	67	K/N	aaA/aaC
I:513638-513638	T	C	C	Absent	missense_variant	sasA_1	ENSB:iFbDelv5s1paNXl	ENSB:iFbDelv5s1paNXl.	1159	1159	387	N/D	Aat/Gat
I:517306-517306	A	GGGGG	G	Absent	missense_variant	gloC	ENSB:YMciAHz6ceZ03B-	ENSB:YMciAHz6ceZ03B-.	4	4	2	R/G	Agg/Ggg
I:531736-531736	T	CCCC	C	Absent	missense_variant	trkI	ENSB:shW2FvqTREsbt5P	ENSB:shW2FvqTREsbt5P.	734	734	245	Q/R	cAg/cGg
I:550377-550377	C	AAAA	A	Absent	missense_variant	-	ENSB:vh4WVMCqbBAxfte	ENSB:vh4WVMCqbBAxfte.	158	158	53	G/V	gGc/gTc
I:551487-551487	G	AAAA	A	Absent	missense_variant	dnaG	ENSB:PBq5VwDLK6YDG4I	ENSB:PBq5VwDLK6YDG4I.	20	20	7	G/D	gGc/gAc
I:577379-577379	G	AAAAAA	A	Absent	missense_variant	COQ5	ENSB:bThArxVD24iDHZw	ENSB:bThArxVD24iDHZw.	4	4	2	A/T	Gcc/Acc
I:582232-582232	A	GG	G	Absent	missense_variant	-	ENSB:REfwfg5Ke4vOgl0	ENSB:REfwfg5Ke4vOgl0.	746	746	249	L/P	cTc/cCc
I:593640-593640	T	CCC	C	Absent	missense_variant	murE	ENSB:6QO9Fn1fYxq6OUs	ENSB:6QO9Fn1fYxq6OUs.	1466	1466	489	L/P	cTa/cCa
I:604505-604505	A	GGGGGGG	G	Absent	missense_variant	ftsQ	ENSB:50vqEkXCzxXbtr1	ENSB:50vqEkXCzxXbtr1.	832	832	278	K/E	Aaa/Gaa
I:611703-611703	T	GGG	G	Absent	missense_variant	recN	ENSB:aI9Tgu9-CBnV-Ka	ENSB:aI9Tgu9-CBnV-Ka.	1294	1294	432	C/G	Tgc/Ggc
I:622387-622387	T	CCCCC	C	Absent	missense_variant	pcrA	ENSB:h1eCXNfC6EilB_5	ENSB:h1eCXNfC6EilB_5.	151	151	51	K/E	Aag/Gag
I:628889-628889	T	C	C	Absent	missense_variant	-	ENSB:vpkUW5g81Kjtlf9	ENSB:vpkUW5g81Kjtlf9.	2966	2966	989	L/P	cTt/cCt
I:637162-637162	A	GGGGG	G	Absent	missense_variant	hflC	ENSB:phTf5IXhN_myZ7G	ENSB:phTf5IXhN_myZ7G.	178	178	60	N/D	Aat/Gat
I:640218-640218	T	CC	C	Absent	missense_variant	-	ENSB:gaKlzpVBx6o8BId	ENSB:gaKlzpVBx6o8BId.	199	199	67	S/P	Tcg/Ccg
I:642330-642330	A	G	G	Absent	missense_variant	miaA	ENSB:XMjc24wijXrBnJ-	ENSB:XMjc24wijXrBnJ-.	172	172	58	N/D	Aat/Gat
I:643504-643504	G	AAAA	A	Absent	missense_variant	ilvI	ENSB:faq0o0Utoo-Jh1D	ENSB:faq0o0Utoo-Jh1D.	167	167	56	G/E	gGg/gAg
I:651445-651445	A	C	C	Absent	missense_variant	-	ENSB:KalziL547hAUyAY	ENSB:KalziL547hAUyAY.	415	415	139	T/P	Act/Cct
I:654585-654585	T	CCC	C	Absent	missense_variant	-	ENSB:0CMHuUlPl5lZaCL	ENSB:0CMHuUlPl5lZaCL.	299	299	100	D/G	gAc/gGc
I:669436-669436	C	TTTTTTTTT	T	Absent	missense_variant	ureC	ENSB:XXAgq1xTN33aTtH	ENSB:XXAgq1xTN33aTtH.	992	992	331	R/K	aGa/aAa
I:679387-679387	A	GGGGG	G	Absent	missense_variant	btuB_1	ENSB:TXlgJhksv5QAsbJ	ENSB:TXlgJhksv5QAsbJ.	224	224	75	K/R	aAg/aGg
I:684853-684853	A	GGGGGG	G	Absent	missense_variant	iolG_1	ENSB:CM2Ad1fsCzPgBzX	ENSB:CM2Ad1fsCzPgBzX.	137	137	46	I/T	aTa/aCa
I:693907-693907	C	TTTTT	T	Absent	missense_variant	-	ENSB:EC4h-J6p_rcTGXC	ENSB:EC4h-J6p_rcTGXC.	1433	1433	478	A/V	gCg/gTg
I:704811-704811	T	C	C	Absent	missense_variant	-	ENSB:pQRW22i7fOLUr_m	ENSB:pQRW22i7fOLUr_m.	235	235	79	F/L	Ttc/Ctc
I:711355-711355	T	CCCCC	C	Absent	missense_variant	cdhR_1	ENSB:RqVKFIYy4mOpT5u	ENSB:RqVKFIYy4mOpT5u.	107	107	36	Q/R	cAg/cGg
I:716512-716512	A	G	G	Absent	missense_variant	cobQ	ENSB:_xOtxoLf3ed7cIy	ENSB:_xOtxoLf3ed7cIy.	622	622	208	S/G	Agt/Ggt
I:721799-721799	T	CCCCC	C	Absent	missense_variant	cobN	ENSB:u66a-pUEkU9NLbz	ENSB:u66a-pUEkU9NLbz.	1571	1571	524	L/P	cTg/cCg
I:727372-727372	G	A	A	Absent	missense_variant	cobM	ENSB:kD7zqwR6bKOktMR	ENSB:kD7zqwR6bKOktMR.	457	457	153	A/T	Gcg/Acg
I:732135-732135	G	AAAAAA	A	Absent	missense_variant	hisC_2	ENSB:DP_S8ptO6VDu-oc	ENSB:DP_S8ptO6VDu-oc.	388	388	130	G/S	Ggt/Agt
I:732844-732844	T	CCC	C	Absent	missense_variant	cobD	ENSB:FzYin4jJBPvHOxq	ENSB:FzYin4jJBPvHOxq.	62	62	21	L/P	cTa/cCa
I:733910-733910	T	CCCCCC	C	Absent	missense_variant	livJ	ENSB:1599rp0a3IJWe1o	ENSB:1599rp0a3IJWe1o.	934	934	312	T/A	Aca/Gca
I:743159-743159	G	CC	C	Absent	missense_variant	-	ENSB:awTwxGvDv6U9UFf	ENSB:awTwxGvDv6U9UFf.	462	462	154	C/W	tgC/tgG
I:77123-77123	T	CC	C	Absent	missense_variant	tyrC	ENSB:a3tIv01O1YSOrxO	ENSB:a3tIv01O1YSOrxO.	352	352	118	M/V	Atg/Gtg
I:780432-780432	G	A	A	Absent	missense_variant	rpoC	ENSB:xeXG5rwXcRLAWe7	ENSB:xeXG5rwXcRLAWe7.	2581	2581	861	V/I	Gtc/Atc
I:790820-790820	G	AAA	A	Absent	missense_variant	rpsC	ENSB:AE6p0ctLk-clzXI	ENSB:AE6p0ctLk-clzXI.	40	40	14	V/I	Gtc/Atc
I:800525-800525	A	GG	G	Absent	missense_variant	rpoA	ENSB:xzr23gzB3zUI53y	ENSB:xzr23gzB3zUI53y.	314	314	105	H/R	cAc/cGc
I:800683-800683	T	CCCC	C	Absent	missense_variant	rpoA	ENSB:xzr23gzB3zUI53y	ENSB:xzr23gzB3zUI53y.	472	472	158	C/R	Tgc/Cgc
I:818449-818449	A	GGGG	G	Absent	missense_variant	-	ENSB:jQYUiBuKaZp6pxu	ENSB:jQYUiBuKaZp6pxu.	92	92	31	H/R	cAc/cGc
I:827039-827039	A	GGGGGGG	G	Absent	missense_variant	pccR	ENSB:b2sM2xLiH2o_0qg	ENSB:b2sM2xLiH2o_0qg.	4	4	2	T/A	Aca/Gca
I:831099-831099	G	CCCC	C	Absent	missense_variant	-	ENSB:JnezHLOKgNrFBwT	ENSB:JnezHLOKgNrFBwT.	109	109	37	L/V	Ctt/Gtt
I:831867-831867	T	GG	G	Absent	missense_variant	-	ENSB:iby4TZcYGWx6dEV	ENSB:iby4TZcYGWx6dEV.	644	644	215	H/P	cAc/cCc
I:834426-834426	A	GG	G	Absent	missense_variant	sdaA	ENSB:ZnsOhBbqEIwe-ps	ENSB:ZnsOhBbqEIwe-ps.	109	109	37	R/G	Agg/Ggg
I:835975-835975	A	GGG	G	Absent	missense_variant	-	ENSB:p408A1VXKA-9JCw	ENSB:p408A1VXKA-9JCw.	166	166	56	S/G	Agc/Ggc
I:837222-837222	T	CCC	C	Absent	missense_variant	-	ENSB:_5ZGPri3VzzjRXT	ENSB:_5ZGPri3VzzjRXT.	931	931	311	T/A	Acc/Gcc
I:838647-838647	T	A	A	Absent	missense_variant	clpS	ENSB:A_WReAVvL5ahr4x	ENSB:A_WReAVvL5ahr4x.	10	10	4	F/I	Ttc/Atc
I:845831-845831	G	AAAA	A	Absent	missense_variant	-	ENSB:nnDDwmKxZcTVLFF	ENSB:nnDDwmKxZcTVLFF.	215	215	72	C/Y	tGt/tAt
I:854588-854588	G	AAAAA	A	Absent	missense_variant	bamA_1	ENSB:iC1fm3U6T1HffKw	ENSB:iC1fm3U6T1HffKw.	1625	1625	542	S/N	aGc/aAc
I:864340-864340	A	GGGG	G	Absent	missense_variant	-	ENSB:Je6a6ofLxQKGBRE	ENSB:Je6a6ofLxQKGBRE.	376	376	126	T/A	Acc/Gcc
I:890808-890808	A	GGGGG	G	Absent	missense_variant	dusB	ENSB:qPgYTJPqRAUV9j3	ENSB:qPgYTJPqRAUV9j3.	289	289	97	T/A	Acg/Gcg
I:894124-894124	T	GGGG	G	Absent	missense_variant	ntrC	ENSB:UQl2UOnB4F_t0ew	ENSB:UQl2UOnB4F_t0ew.	1468	1468	490	C/G	Tgc/Ggc
I:901060-901060	G	AA	A	Absent	missense_variant	hflX	ENSB:92G5atPO9pXztQn	ENSB:92G5atPO9pXztQn.	245	245	82	G/D	gGt/gAt
I:902739-902739	T	CCCCCC	C	Absent	missense_variant	clpP	ENSB:ZYTPu9NDmnkdj2c	ENSB:ZYTPu9NDmnkdj2c.	371	371	124	L/P	cTc/cCc
I:929653-929653	A	GGG	G	Absent	missense_variant	gcvA_1	ENSB:zQG9igkx5Ltxo-i	ENSB:zQG9igkx5Ltxo-i.	316	316	106	S/P	Tct/Cct
II:100129-100129	G	TT	T	Absent	missense_variant	glnQ_3	ENSB:Xf1_CJnL9fNAtrd	ENSB:Xf1_CJnL9fNAtrd.	176	176	59	T/K	aCg/aAg
II:1006554-1006554	T	CCCCC	C	Absent	missense_variant	-	ENSB:DzxY1JUrG8y0jsh	ENSB:DzxY1JUrG8y0jsh.	199	199	67	S/G	Agc/Ggc
II:1017780-1017780	G	C	C	Absent	missense_variant	-	ENSB:RHtyLiHrP4YeINS	ENSB:RHtyLiHrP4YeINS.	474	474	158	K/N	aaG/aaC
II:1032841-1032841	A	GGGGG	G	Absent	missense_variant	-	ENSB:bc5nl01cITM-U9P	ENSB:bc5nl01cITM-U9P.	149	149	50	L/P	cTg/cCg
II:1035875-1035875	C	TT	T	Absent	missense_variant	- (norD)	ENSB:ETfnhihm6Tk7XlQ	ENSB:ETfnhihm6Tk7XlQ.	887	887	296	G/D	gGc/gAc
II:1041245-1041245	T	GG	G	Absent	stop_lost (i.e. stop_gain is fixed in modern B. melitensis_	-	ENSB:bFARrDWAPoS61zY	ENSB:bFARrDWAPoS61zY.	412	412	138	*/E	Taa/Gaa
II:1044525-1044525	A	GGG	G	Absent	missense_variant	dapA_3	ENSB:5ZVvquOrbrwUEMD	ENSB:5ZVvquOrbrwUEMD.	358	358	120	Y/H	Tat/Cat
II:1060296-1060296	A	CCC	C	Absent	missense_variant	paaH_2	ENSB:1EZOl_8f7deHXqP	ENSB:1EZOl_8f7deHXqP.	134	134	45	L/R	cTc/cGc
II:1061020-1061020	T	G	G	Absent	missense_variant	paaF	ENSB:ZuiotpHdzt1kCoh	ENSB:ZuiotpHdzt1kCoh.	200	200	67	D/A	gAc/gCc
II:1062984-1062984	A	GGGGG	G	Absent	missense_variant	carC	ENSB:eVAYH7b1wSMfZ3l	ENSB:eVAYH7b1wSMfZ3l.	619	619	207	N/D	Aat/Gat
II:1072633-1072633	A	G	G	Absent	missense_variant	pmbA	ENSB:iu_ipN3xgOPipna	ENSB:iu_ipN3xgOPipna.	260	260	87	V/A	gTg/gCg
II:1080484-1080484	C	TTT	T	Absent	missense_variant	-	ENSB:A_hWv23el_EYlnK	ENSB:A_hWv23el_EYlnK.	644	644	215	R/Q	cGg/cAg
II:1085017-1085017	T	CCCC	C	Absent	missense_variant	ileS	ENSB:pi5DKzSrY3rOsUI	ENSB:pi5DKzSrY3rOsUI.	1465	1465	489	T/A	Aca/Gca
II:1086926-1086926	A	GGGG	G	Absent	missense_variant	ribF	ENSB:KcFpHSNwd-YMikk	ENSB:KcFpHSNwd-YMikk.	889	889	297	S/P	Tcg/Ccg
II:1094788-1094788	T	CCC	C	Absent	missense_variant	fucP	ENSB:z6vnv9iWvvNnrj6	ENSB:z6vnv9iWvvNnrj6.	265	265	89	C/R	Tgt/Cgt
II:1100609-1100609	A	CCC	C	Absent	missense_variant	tag	ENSB:GO5vidFNPn3R93H	ENSB:GO5vidFNPn3R93H.	69	69	23	C/W	tgT/tgG
II:1101080-1101080	A	C	C	Absent	missense_variant	-	ENSB:vsPWzEiuC0rZ_rt	ENSB:vsPWzEiuC0rZ_rt.	164	164	55	Q/P	cAg/cCg
II:1157731-1157731	C	TTTT	T	Absent	missense_variant	-	ENSB:tQMcch_MFA88rng	ENSB:tQMcch_MFA88rng.	383	383	128	S/F	tCt/tTt
II:1166589-1166589	A	TT	T	Absent	missense_variant	-	ENSB:PNGiRZFb6ttywLk	ENSB:PNGiRZFb6ttywLk.	26	26	9	E/V	gAa/gTa
II:1167033-1167033	A	GGG	G	Absent	missense_variant	-	ENSB:PNGiRZFb6ttywLk	ENSB:PNGiRZFb6ttywLk.	470	470	157	D/G	gAc/gGc
II:1174124-1174124	T	CC	C	Absent	missense_variant	cnbH_2	ENSB:wREB3ej5aOYX46g	ENSB:wREB3ej5aOYX46g.	1111	1111	371	Y/H	Tat/Cat
II:1175879-1175879	C	TTTT	T	Absent	missense_variant	-	ENSB:kAfCIOMGt9moW5e	ENSB:kAfCIOMGt9moW5e.	20	20	7	S/F	tCc/tTc
II:13129-13129	G	AAA	A	Absent	missense_variant	menF_2	ENSB:3zruoHKYfCgiNBO	ENSB:3zruoHKYfCgiNBO.	805	805	269	V/I	Gtc/Atc
II:162920-162920	G	AA	A	Absent	missense_variant	fliC	ENSB:PWSScaO7SI4ZYCR	ENSB:PWSScaO7SI4ZYCR.	466	466	156	A/T	Gcg/Acg
II:27425-27425	G	AAA	A	Absent	missense_variant	virB4	ENSB:XfnQHeVM4pFeWvM	ENSB:XfnQHeVM4pFeWvM.	731	731	244	S/N	aGc/aAc
II:30975-30975	A	CC	C	Absent	missense_variant	virB6	ENSB:KqDFeprtxs8ikfQ	ENSB:KqDFeprtxs8ikfQ.	881	881	294	K/T	aAa/aCa
II:349764-349764	A	GGGG	G	Absent	missense_variant	alkJ_4	ENSB:HUqHNGAAu86ohiU	ENSB:HUqHNGAAu86ohiU.	1496	1496	499	V/A	gTg/gCg
II:35264-35264	G	A	A	Absent	missense_variant	- (virB11)	ENSB:t5YCAJZuTwEjRVF	ENSB:t5YCAJZuTwEjRVF.	1078	1078	360	A/T	Gcg/Acg
II:35740-35740	G	A	A	Absent	missense_variant	- (virB12)	ENSB:y7zci-OCaTxN-zn	ENSB:y7zci-OCaTxN-zn.	323	323	108	S/N	aGc/aAc
II:359147-359147	C	G	G	Absent	missense_variant	thrB_2	ENSB:a1DWksF3SuJCFDO	ENSB:a1DWksF3SuJCFDO.	1099	1099	367	R/G	Cgg/Ggg
II:375601-375601	C	AAAAA	A	Absent	missense_variant	xylG_2	ENSB:S0q3nWzQS9e901k	ENSB:S0q3nWzQS9e901k.	1577	1577	526	T/K	aCg/aAg
II:375730-375730	T	GGGGGG	G	Absent	missense_variant	xylH_2	ENSB:VK3SfTcjAVTrXIh	ENSB:VK3SfTcjAVTrXIh.	117	117	39	H/Q	caT/caG
II:384376-384376	A	GG	G	Absent	missense_variant	dadD	ENSB:FMnQ1QqtI_IcRpx	ENSB:FMnQ1QqtI_IcRpx.	439	439	147	T/A	Acg/Gcg
II:392767-392767	G	CCC	C	Absent	missense_variant	lldD	ENSB:-DscLudn23GIXgn	ENSB:-DscLudn23GIXgn.	1029	1029	343	N/K	aaC/aaG
II:413631-413631	A	GGG	G	Absent	missense_variant	yhgF	ENSB:ajHtCpCehFBqluk	ENSB:ajHtCpCehFBqluk.	614	614	205	V/A	gTc/gCc
II:420977-420977	C	TTT	T	Absent	missense_variant	cnoX	ENSB:QTlTulHsuqQ8Pls	ENSB:QTlTulHsuqQ8Pls.	37	37	13	H/Y	Cat/Tat
II:421013-421013	G	AA	A	Absent	missense_variant	cnoX	ENSB:QTlTulHsuqQ8Pls	ENSB:QTlTulHsuqQ8Pls.	73	73	25	A/T	Gcg/Acg
II:426567-426567	A	G	G	Absent	missense_variant	nanT_1	ENSB:D0SgRd5rH5iMBii	ENSB:D0SgRd5rH5iMBii.	1064	1064	355	M/T	aTg/aCg
II:43507-43507	C	T	T	Absent	missense_variant	gltB	ENSB:OvZrFJtES6nC2tq	ENSB:OvZrFJtES6nC2tq.	1786	1786	596	A/T	Gcc/Acc
II:447529-447529	T	CC	C	Absent	missense_variant	eryB_2	ENSB:T91hwFYIQceaZuo	ENSB:T91hwFYIQceaZuo.	602	602	201	H/R	cAc/cGc
II:449228-449228	T	CCCC	C	Absent	missense_variant	eryA	ENSB:D9c5S-T36mh82ZF	ENSB:D9c5S-T36mh82ZF.	469	469	157	K/E	Aaa/Gaa
II:452261-452261	G	AAAAA	A	Absent	missense_variant	mglA_2	ENSB:EbE1qJwk9Op5WZ5	ENSB:EbE1qJwk9Op5WZ5.	1169	1169	390	R/Q	cGg/cAg
II:486074-486074	A	GGGGGG	G	Absent	missense_variant	-	ENSB:FwLgpnTFHRTkVk8	ENSB:FwLgpnTFHRTkVk8.	217	217	73	T/A	Acg/Gcg
II:494264-494264	G	AA	A	Absent	missense_variant	mdtA_3	ENSB:aGOXFKKnHMtx2sP	ENSB:aGOXFKKnHMtx2sP.	209	209	70	G/D	gGt/gAt
II:516339-516339	A	GGGGG	G	Absent	missense_variant	mmgC_3	ENSB:mrq_HucDENqY5X3	ENSB:mrq_HucDENqY5X3.	47	47	16	F/S	tTc/tCc
II:524075-524075	T	CCCCCC	C	Absent	missense_variant	lexA_2	ENSB:F1aW021gQDbJ1Zp	ENSB:F1aW021gQDbJ1Zp.	212	212	71	I/T	aTa/aCa
II:543289-543289	T	CCCCCC	C	Absent	missense_variant	-	ENSB:ufhxZ2yE_1oqRar	ENSB:ufhxZ2yE_1oqRar.	296	296	99	D/G	gAc/gGc
II:554016-554016	C	GG	G	Absent	missense_variant	egtA	ENSB:sbQTRMq-V3mnm8w	ENSB:sbQTRMq-V3mnm8w.	842	842	281	S/T	aGc/aCc
II:555760-555760	T	C	C	Absent	missense_variant	rsmE	ENSB:ta8-JPiZTuz5aJL	ENSB:ta8-JPiZTuz5aJL.	55	55	19	T/A	Acc/Gcc
II:55688-55688	A	GGGGG	G	Absent	missense_variant	-	ENSB:6N-K9tSQKUOhaot	ENSB:6N-K9tSQKUOhaot.	301	301	101	F/L	Ttc/Ctc
II:556919-556919	T	C	C	Absent	missense_variant	aaeB	ENSB:EnvqErEBglWyZGP	ENSB:EnvqErEBglWyZGP.	487	487	163	S/P	Tcg/Ccg
II:57302-57302	A	GGGGG	G	Absent	missense_variant	mgtB	ENSB:lfyqhcz9ndG0yG7	ENSB:lfyqhcz9ndG0yG7.	1519	1519	507	C/R	Tgt/Cgt
II:583781-583781	A	G	G	Absent	missense_variant	hcaD	ENSB:a-YiD7vKZzQlGX3	ENSB:a-YiD7vKZzQlGX3.	1367	1367	456	Q/R	cAa/cGa
II:585162-585162	A	G	G	Absent	missense_variant	gcvT	ENSB:d3lcAfPRuMBPwWn	ENSB:d3lcAfPRuMBPwWn.	541	541	181	S/G	Agc/Ggc
II:589958-589958	T	CCC	C	Absent	missense_variant	lrp_6	ENSB:i8m7eKiHkH31vUt	ENSB:i8m7eKiHkH31vUt.	469	469	157	I/V	Atc/Gtc
II:590604-590604	T	CC	C	Absent	missense_variant	putA	ENSB:QpXocjmPgsjnwbM	ENSB:QpXocjmPgsjnwbM.	16	16	6	S/P	Tct/Cct
II:603383-603383	T	CCCCC	C	Absent	missense_variant	iolC	ENSB:dRFG7MPjhdioTD1	ENSB:dRFG7MPjhdioTD1.	1895	1895	632	H/R	cAc/cGc
II:607955-607955	A	GG	G	Absent	missense_variant	-	ENSB:uPEbGJTN1_dzY66	ENSB:uPEbGJTN1_dzY66.	538	538	180	K/E	Aaa/Gaa
II:616461-616461	C	GGGG	G	Absent	missense_variant	dadA	ENSB:JrGmzbSFnH0S6nP	ENSB:JrGmzbSFnH0S6nP.	385	385	129	D/H	Gac/Cac
II:682162-682162	T	CC	C	Absent	missense_variant	-	ENSB:ePSmZt5B8ixJ_aP	ENSB:ePSmZt5B8ixJ_aP.	176	176	59	K/R	aAg/aGg
II:682331-682331	G	AAAAA	A	Absent	missense_variant	-	ENSB:ePSmZt5B8ixJ_aP	ENSB:ePSmZt5B8ixJ_aP.	7	7	3	H/Y	Cac/Tac
II:703696-703696	C	AAA	A	Absent	missense_variant	pyrC_2	ENSB:_4fXw86Mt4pac4E	ENSB:_4fXw86Mt4pac4E.	567	567	189	L/F	ttG/ttT
II:720900-720900	T	CCCCCCC	C	Absent	missense_variant	mprF	ENSB:A8Qyy7QqmZ51ji_	ENSB:A8Qyy7QqmZ51ji_.	769	769	257	I/V	Atc/Gtc
II:725512-725512	T	C	C	Absent	missense_variant	nodM	ENSB:vcI3OpbEgTS4U8Z	ENSB:vcI3OpbEgTS4U8Z.	1361	1361	454	V/A	gTc/gCc
II:72944-72944	T	CC	C	Absent	missense_variant	-	ENSB:tg7HeixRBWwKA48	ENSB:tg7HeixRBWwKA48.	504	504	168	I/M	atA/atG
II:747163-747163	T	CCCC	C	Absent	missense_variant	bfr	ENSB:7gawXK3e4dl6ET_	ENSB:7gawXK3e4dl6ET_.	178	178	60	N/D	Aat/Gat
II:81610-81610	C	GGGG	G	Absent	missense_variant	entA	ENSB:CWFtWaJn7OgyWlB	ENSB:CWFtWaJn7OgyWlB.	672	672	224	I/M	atC/atG
II:850615-850615	C	GGGG	G	Absent	missense_variant	acsA_4	ENSB:bC7esMmGxawSJ69	ENSB:bC7esMmGxawSJ69.	1303	1303	435	H/D	Cat/Gat
II:856436-856436	C	TTTTTT	T	Absent	missense_variant	ynfM_2	ENSB:tBJ2mALL0Wehtqe	ENSB:tBJ2mALL0Wehtqe.	94	94	32	P/S	Ccg/Tcg
II:936200-936200	A	GGG	G	Absent	missense_variant	-	ENSB:MqWWe9-1YaeMM6L	ENSB:MqWWe9-1YaeMM6L.	763	763	255	S/G	Agc/Ggc
II:963540-963540	G	AAAA	A	Absent	missense_variant	potA_2	ENSB:gKpB9TUM3pCKCfm	ENSB:gKpB9TUM3pCKCfm.	17	17	6	T/I	aCc/aTc
II:965279-965279	A	GGGG	G	Absent	missense_variant	-	ENSB:JevKAsUrCfjQvvu	ENSB:JevKAsUrCfjQvvu.	228	228	76	I/M	atA/atG
II:979527-979527	C	AA	A	Absent	missense_variant	sugB	ENSB:0UrHLyOU78OU1Ff	ENSB:0UrHLyOU78OU1Ff.	10	10	4	V/F	Gtt/Ttt
II:982715-982715	T	CCCCC	C	Absent	missense_variant	rafR	ENSB:LjN_porYiDdJ56l	ENSB:LjN_porYiDdJ56l.	506	506	169	I/T	aTc/aCc
I:1009212-1009212	C	CCC	A	Present	missense_variant	gltX_2	ENSB:Q6ZVQU0dMM9XPRb	ENSB:Q6ZVQU0dMM9XPRb.	347	347	116	W/L	tGg/tTg
I:1065587-1065587	T	TTT	C	Present	missense_variant	valS	ENSB:QTtFdLZHOZI4rxS	ENSB:QTtFdLZHOZI4rxS.	1339	1339	447	S/G	Agc/Ggc
I:1103338-1103338	A	AAAAAA	G	Present	missense_variant	aspC	ENSB:VfIzLsQCj3zdmFc	ENSB:VfIzLsQCj3zdmFc.	217	217	73	C/R	Tgc/Cgc
I:1108395-1108395	C	CCCC	T	Present	missense_variant	accC	ENSB:NuVVoYoa_Sz_1PO	ENSB:NuVVoYoa_Sz_1PO.	1172	1172	391	T/I	aCc/aTc
I:1148198-1148198	G	GG	C	Present	missense_variant	dusA	ENSB:OmKkGR5wPVePMDy	ENSB:OmKkGR5wPVePMDy.	546	546	182	C/W	tgC/tgG
I:1151489-1151489	C	CCCC	T	Present	missense_variant	phnM	ENSB:vvwSE6XO5YRsICA	ENSB:vvwSE6XO5YRsICA.	311	311	104	G/E	gGg/gAg
I:1151523-1151523	C	C	T	Present	missense_variant	phnM	ENSB:vvwSE6XO5YRsICA	ENSB:vvwSE6XO5YRsICA.	277	277	93	A/T	Gcg/Acg
I:1164682-1164682	T	TTTT	C	Present	missense_variant	-	ENSB:vIdrHMug7npCf84	ENSB:vIdrHMug7npCf84.	383	383	128	M/T	aTg/aCg
I:122287-122287	A	A	G	Present	missense_variant	oat2	ENSB:wJUgURjfa7xw2Kf	ENSB:wJUgURjfa7xw2Kf.	1159	1159	387	S/G	Agc/Ggc
I:128210-128210	T	TTTT	C	Present	missense_variant	mtaB	ENSB:E07HbD7zsCGcWA8	ENSB:E07HbD7zsCGcWA8.	613	613	205	S/G	Agc/Ggc
I:1286428-1286428	C	C	T	Present	missense_variant	hldD_1	ENSB:SdxOhzSbprWD9Ia	ENSB:SdxOhzSbprWD9Ia.	25	25	9	A/T	Gcg/Acg
I:1292378-1292378	T	TT	C	Present	missense_variant	ynfE	ENSB:o6bGifF7K6tqWpD	ENSB:o6bGifF7K6tqWpD.	1191	1191	397	I/M	atA/atG
I:1292781-1292781	G	G	T	Present	missense_variant	ynfE	ENSB:o6bGifF7K6tqWpD	ENSB:o6bGifF7K6tqWpD.	788	788	263	A/E	gCa/gAa
I:1310618-1310618	A	AAAAA	G	Present	missense_variant	-	ENSB:UpuIzAgydi732Hm	ENSB:UpuIzAgydi732Hm.	439	439	147	I/V	Att/Gtt
I:1310672-1310672	T	TTTT	C	Present	missense_variant	-	ENSB:UpuIzAgydi732Hm	ENSB:UpuIzAgydi732Hm.	493	493	165	C/R	Tgc/Cgc
I:1319792-1319792	C	CCC	T	Present	missense_variant	-	ENSB:znsSUkpWiULowV2	ENSB:znsSUkpWiULowV2.	47	47	16	R/H	cGt/cAt
I:1390583-1390583	T	TTT	G	Present	missense_variant	-	ENSB:A0X1G4scE1TPRE8	ENSB:A0X1G4scE1TPRE8.	233	233	78	D/A	gAt/gCt
I:142732-142732	A	AAAAA	G	Present	missense_variant	lpd3	ENSB:lLgLTtXgRzCpwxz	ENSB:lLgLTtXgRzCpwxz.	748	748	250	I/V	Ata/Gta
I:1436968-1436968	G	GGGG	A	Present	missense_variant	-	ENSB:pV1Boi2IhAFH6KM	ENSB:pV1Boi2IhAFH6KM.	76	76	26	V/M	Gtg/Atg
I:1500419-1500419	A	AAAA	G	Present	missense_variant	-	ENSB:UI7LssyPZVvnt8V	ENSB:UI7LssyPZVvnt8V.	235	235	79	T/A	Acc/Gcc
I:1529490-1529490	T	TTTTTT	C	Present	missense_variant	rplI	ENSB:LAJ92NAHKFvYkFk	ENSB:LAJ92NAHKFvYkFk.	457	457	153	C/R	Tgt/Cgt
I:1580882-1580882	A	A	G	Present	missense_variant	nhaA	ENSB:fD7anyG4yNa_-ip	ENSB:fD7anyG4yNa_-ip.	605	605	202	D/G	gAc/gGc
I:1588125-1588125	A	AAAAA	G	Present	missense_variant	atpF_2	ENSB:BnmgolBNGfz_zNu	ENSB:BnmgolBNGfz_zNu.	536	536	179	M/T	aTg/aCg
I:1595610-1595610	G	GGGG	A	Present	missense_variant	-	ENSB:Eu6rNjwQ6AO4_zM	ENSB:Eu6rNjwQ6AO4_zM.	389	389	130	S/L	tCg/tTg
I:1665204-1665204	A	AA	G	Present	missense_variant	metZ	ENSB:kH52_dg6ieTDAg9	ENSB:kH52_dg6ieTDAg9.	895	895	299	T/A	Acc/Gcc
I:1695227-1695227	A	AAAAA	G	Present	missense_variant	dht	ENSB:yTwwk6kaAAvZ0Wo	ENSB:yTwwk6kaAAvZ0Wo.	378	378	126	I/M	atA/atG
I:1791638-1791638	T	TTTT	C	Present	missense_variant	eryB_1	ENSB:5l7czLQ_ZH6nNeH	ENSB:5l7czLQ_ZH6nNeH.	667	667	223	S/G	Agt/Ggt
I:1809387-1809387	C	CCC	G	Present	missense_variant	-	ENSB:IBdQFMFi24y9nlv	ENSB:IBdQFMFi24y9nlv.	1705	1705	569	V/L	Gtg/Ctg
I:1829755-1829755	C	CCCC	G	Present	missense_variant	lptA	ENSB:ev4piGeqs7GiPbo	ENSB:ev4piGeqs7GiPbo.	369	369	123	E/D	gaG/gaC
I:183140-183140	T	TTT	C	Present	missense_variant	ubiG	ENSB:LnzaljPKILiIHgx	ENSB:LnzaljPKILiIHgx.	358	358	120	T/A	Aca/Gca
I:1884369-1884369	G	GG	C	Present	missense_variant	ndvB	ENSB:vb4o33cJDQBE1UN	ENSB:vb4o33cJDQBE1UN.	4492	4492	1498	L/V	Ctc/Gtc
I:1894807-1894807	C	CC	T	Present	missense_variant	-	ENSB:kMgYiISArXTeehl	ENSB:kMgYiISArXTeehl.	152	152	51	A/V	gCc/gTc
I:1914189-1914189	A	AA	G	Present	missense_variant	thpR	ENSB:Jf8CSO7M-H90WVA	ENSB:Jf8CSO7M-H90WVA.	286	286	96	T/A	Acc/Gcc
I:1947880-1947880	C	CC	T	Present	missense_variant	-	ENSB:0WbKqqRNnUVU9ui	ENSB:0WbKqqRNnUVU9ui.	1408	1408	470	G/S	Ggc/Agc
I:1958897-1958897	G	GGGGGGG	C	Present	missense_variant	-	ENSB:uMZTKXC9_Ak9vPW	ENSB:uMZTKXC9_Ak9vPW.	169	169	57	P/A	Cct/Gct
I:2021059-2021059	G	GGGG	A	Present	missense_variant	truB	ENSB:4LoCbb9Wcf0AoUR	ENSB:4LoCbb9Wcf0AoUR.	209	209	70	A/V	gCc/gTc
I:2062926-2062926	A	AAA	G	Present	missense_variant	pheT	ENSB:0i8vUvaxohsF0XK	ENSB:0i8vUvaxohsF0XK.	2354	2354	785	V/A	gTa/gCa
I:2093587-2093587	C	CCC	T	Present	missense_variant	ahcY	ENSB:_ja-3hx52NXW50Q	ENSB:_ja-3hx52NXW50Q.	59	59	20	R/K	aGg/aAg
I:2113562-2113562	T	T	C	Present	missense_variant	dnaQ	ENSB:aSMsv8TL8F4b0DY	ENSB:aSMsv8TL8F4b0DY.	384	384	128	I/M	atA/atG
I:2115584-2115584	T	TTT	C	Present	missense_variant	yceF	ENSB:MYgQrUUzHzogaM8	ENSB:MYgQrUUzHzogaM8.	464	464	155	N/S	aAt/aGt
I:226921-226921	G	GG	A	Present	missense_variant	pdxY	ENSB:hyRkez1BwKvsFWo	ENSB:hyRkez1BwKvsFWo.	553	553	185	A/T	Gcc/Acc
I:230414-230414	T	T	C	Present	missense_variant	ffh	ENSB:GlQzNK-m_ctG9-X	ENSB:GlQzNK-m_ctG9-X.	1009	1009	337	F/L	Ttc/Ctc
I:31406-31406	T	TT	C	Present	stop_lost (i.e. stop_gain is fixed in modern B. melitensis_	hipO_2	ENSB:xbgcH-C6dwIGtMK	ENSB:xbgcH-C6dwIGtMK.	276	276	92	*/W	tgA/tgG
I:332617-332617	T	T	C	Present	missense_variant	-	ENSB:HlKDHWxYTWupNMv	ENSB:HlKDHWxYTWupNMv.	1729	1729	577	C/R	Tgc/Cgc
I:351461-351461	A	AAAAA	G	Present	missense_variant	tilS	ENSB:-pBdmthLnce7vFs	ENSB:-pBdmthLnce7vFs.	682	682	228	N/D	Aac/Gac
I:355198-355198	G	GGGG	A	Present	missense_variant	glmM_1	ENSB:InLbn3aQfAJc6m3	ENSB:InLbn3aQfAJc6m3.	722	722	241	G/E	gGg/gAg
I:464326-464326	C	CC	G	Present	missense_variant	-	ENSB:SD_3AVcRgeJbzfI	ENSB:SD_3AVcRgeJbzfI.	322	322	108	V/L	Gtt/Ctt
I:496857-496857	T	TTTT	C	Present	missense_variant	fbcH_1	ENSB:Z8DFoFJj7tXYH8h	ENSB:Z8DFoFJj7tXYH8h.	994	994	332	F/L	Ttc/Ctc
I:513645-513645	C	C	T	Present	missense_variant	sasA_1	ENSB:iFbDelv5s1paNXl	ENSB:iFbDelv5s1paNXl.	1152	1152	384	M/I	atG/atA
I:608321-608321	A	AAA	G	Present	missense_variant	lpxC	ENSB:-g2Z0nVxNLLQyBB	ENSB:-g2Z0nVxNLLQyBB.	55	55	19	I/V	Att/Gtt
I:619739-619739	C	CCC	T	Present	missense_variant	-	ENSB:jFx0_J24YClAr0X	ENSB:jFx0_J24YClAr0X.	350	350	117	A/V	gCc/gTc
I:640819-640819	C	CCCCCC	T	Present	missense_variant	-	ENSB:gaKlzpVBx6o8BId	ENSB:gaKlzpVBx6o8BId.	800	800	267	S/L	tCg/tTg
I:674854-674854	G	GGGG	C	Present	missense_variant	-	ENSB:609S7xtfeH85Oy5	ENSB:609S7xtfeH85Oy5.	902	902	301	S/T	aGc/aCc
I:677665-677665	T	TT	C	Present	missense_variant	rbbA_2	ENSB:urciAYExmIIajcu	ENSB:urciAYExmIIajcu.	679	679	227	C/R	Tgc/Cgc
I:680892-680892	A	AA	C	Present	missense_variant	btuB_1	ENSB:TXlgJhksv5QAsbJ	ENSB:TXlgJhksv5QAsbJ.	1729	1729	577	S/R	Agc/Cgc
I:694994-694994	T	TTT	G	Present	missense_variant	cysP	ENSB:dYHnRBqiLOiLjAz	ENSB:dYHnRBqiLOiLjAz.	321	321	107	N/K	aaT/aaG
I:704911-704911	C	C	G	Present	missense_variant	-	ENSB:pQRW22i7fOLUr_m	ENSB:pQRW22i7fOLUr_m.	335	335	112	A/G	gCc/gGc
I:726052-726052	C	CCC	G	Present	missense_variant	-	ENSB:MaH8Jd-yVJ0Y8MJ	ENSB:MaH8Jd-yVJ0Y8MJ.	31	31	11	P/A	Cct/Gct
I:733323-733323	T	T	C	Present	missense_variant	cobD	ENSB:FzYin4jJBPvHOxq	ENSB:FzYin4jJBPvHOxq.	541	541	181	F/L	Ttt/Ctt
I:758776-758776	T	TTTT	C	Present	missense_variant	-	ENSB:I9Czizgj3JNfkRT	ENSB:I9Czizgj3JNfkRT.	67	67	23	F/L	Ttc/Ctc
I:789127-789127	T	T	C	Present	missense_variant	rplW	ENSB:4Eve7oMFWJDMr0c	ENSB:4Eve7oMFWJDMr0c.	181	181	61	C/R	Tgc/Cgc
I:819802-819802	C	CCC	T	Present	missense_variant	-	ENSB:jQYUiBuKaZp6pxu	ENSB:jQYUiBuKaZp6pxu.	1445	1445	482	S/L	tCg/tTg
I:830809-830809	T	TTTTTT	C	Present	missense_variant	-	ENSB:TO8sn38d3yS2qoc	ENSB:TO8sn38d3yS2qoc.	19	19	7	T/A	Acc/Gcc
I:856712-856712	G	GGGGG	A	Present	missense_variant	fabZ	ENSB:1QZsQMSxsaj2A4h	ENSB:1QZsQMSxsaj2A4h.	302	302	101	S/N	aGt/aAt
I:871372-871372	T	TTT	C	Present	missense_variant	prsA_2	ENSB:Fnz8ohwVYNvwtXt	ENSB:Fnz8ohwVYNvwtXt.	802	802	268	K/E	Aag/Gag
I:899805-899805	C	CCCCCCCCCC	T	Present	missense_variant	-	ENSB:3Yd3wcDYosOkJhU	ENSB:3Yd3wcDYosOkJhU.	446	446	149	P/L	cCg/cTg
II:1006692-1006692	A	AAA	G	Present	missense_variant	-	ENSB:DzxY1JUrG8y0jsh	ENSB:DzxY1JUrG8y0jsh.	61	61	21	F/L	Ttt/Ctt
II:1011669-1011669	A	AAAA	G	Present	stop_lost (i.e. stop_gain is fixed in modern B. melitensis_	nosZ_2	ENSB:ALT79v-ZrdNK6Di	ENSB:ALT79v-ZrdNK6Di.	757	757	253	*/Q	Tag/Cag
II:1012708-1012708	G	GGG	T	Present	missense_variant	-	ENSB:5N8wxy3oy5wXhV3	ENSB:5N8wxy3oy5wXhV3.	1997	1997	666	T/K	aCg/aAg
II:1040394-1040394	T	TTT	A	Present	missense_variant	-	ENSB:jtqL3j79C9pReEi	ENSB:jtqL3j79C9pReEi.	125	125	42	D/V	gAc/gTc
II:1043765-1043765	A	A	G	Present	missense_variant	-	ENSB:vCTn-4reLc6BGK7	ENSB:vCTn-4reLc6BGK7.	946	946	316	T/A	Acc/Gcc
II:105174-105174	T	TT	C	Present	missense_variant	bhuA	ENSB:TVZi4AYmlXGqIVt	ENSB:TVZi4AYmlXGqIVt.	17	17	6	M/T	aTg/aCg
II:1075449-1075449	T	TTT	C	Present	missense_variant	-	ENSB:zk5RLTKxjb17KPI	ENSB:zk5RLTKxjb17KPI.	384	384	128	I/M	atA/atG
II:1077093-1077093	T	TTT	C	Present	missense_variant	-	ENSB:qYdt_4Y4AUU6DLB	ENSB:qYdt_4Y4AUU6DLB.	115	115	39	T/A	Acc/Gcc
II:1079635-1079635	G	GGGGG	A	Present	missense_variant	-	ENSB:A_hWv23el_EYlnK	ENSB:A_hWv23el_EYlnK.	1493	1493	498	S/F	tCt/tTt
II:10882-10882	T	TTTT	C	Present	missense_variant	-	ENSB:Ur0STwDm8V_F1Xq	ENSB:Ur0STwDm8V_F1Xq.	430	430	144	C/R	Tgc/Cgc
II:1097998-1097998	T	TTT	C	Present	missense_variant	hisS	ENSB:pmiLa-YPGt5mbec	ENSB:pmiLa-YPGt5mbec.	1177	1177	393	S/G	Agc/Ggc
II:1156908-1156908	C	CCCC	T	Present	missense_variant	-	ENSB:Lo7y4lkJ4gOHSsg	ENSB:Lo7y4lkJ4gOHSsg.	872	872	291	T/M	aCg/aTg
II:1163156-1163156	A	AA	G	Present	stop_lost (i.e. stop_gain is fixed in modern B. melitensis_	iolG_6	ENSB:nRaM0zQu0a6aNGG	ENSB:nRaM0zQu0a6aNGG.	973	973	325	*/Q	Tag/Cag
II:1167171-1167171	T	TTTTT	C	Present	missense_variant	-	ENSB:PNGiRZFb6ttywLk	ENSB:PNGiRZFb6ttywLk.	608	608	203	V/A	gTa/gCa
II:1168060-1168060	T	TTTTT	G	Present	missense_variant	-	ENSB:aId1C8FY7W-lv-H	ENSB:aId1C8FY7W-lv-H.	306	306	102	H/Q	caT/caG
II:14338-14338	G	GGG	A	Present	missense_variant	hss_1	ENSB:gAnsvOSKWvlSnLu	ENSB:gAnsvOSKWvlSnLu.	119	119	40	R/Q	cGg/cAg
II:164554-164554	T	TTT	A	Present	missense_variant	fliF_2	ENSB:dcWqV2GR_nNp6XN	ENSB:dcWqV2GR_nNp6XN.	308	308	103	M/K	aTg/aAg
II:347030-347030	C	CCCC	T	Present	missense_variant	metP	ENSB:POIzU-rcBjQAfBS	ENSB:POIzU-rcBjQAfBS.	58	58	20	A/T	Gcc/Acc
II:403438-403438	G	G	A	Present	missense_variant	glmS	ENSB:zjEoVh7WOD420Dj	ENSB:zjEoVh7WOD420Dj.	383	383	128	G/E	gGa/gAa
II:403882-403882	C	CCCCC	T	Present	missense_variant	glmS	ENSB:zjEoVh7WOD420Dj	ENSB:zjEoVh7WOD420Dj.	827	827	276	S/L	tCg/tTg
II:422295-422295	T	TTTTTT	C	Present	missense_variant	lon2	ENSB:XL3pTm5HWj0MomB	ENSB:XL3pTm5HWj0MomB.	302	302	101	I/T	aTc/aCc
II:443620-443620	T	TTT	C	Present	missense_variant	eryH	ENSB:Ya5eyJ0q3AhuPbr	ENSB:Ya5eyJ0q3AhuPbr.	220	220	74	T/A	Aca/Gca
II:444441-444441	C	CCCCC	T	Present	missense_variant	ydjF	ENSB:KtiRQ_evhtgy31Z	ENSB:KtiRQ_evhtgy31Z.	176	176	59	G/D	gGc/gAc
II:445278-445278	A	AAAA	C	Present	missense_variant	eryD	ENSB:2VkiEpWxjc38xv4	ENSB:2VkiEpWxjc38xv4.	377	377	126	V/G	gTt/gGt
II:447020-447020	C	CCC	T	Present	missense_variant	eryB_2	ENSB:T91hwFYIQceaZuo	ENSB:T91hwFYIQceaZuo.	1111	1111	371	V/M	Gtg/Atg
II:492976-492976	A	AA	C	Present	missense_variant	crcB_3	ENSB:npW6_yxv5ftADQP	ENSB:npW6_yxv5ftADQP.	227	227	76	L/W	tTg/tGg
II:528912-528912	T	TTT	G	Present	missense_variant	-	ENSB:V7hg3OUdqsM5m-w	ENSB:V7hg3OUdqsM5m-w.	107	107	36	E/A	gAa/gCa
II:531164-531164	T	TTTT	C	Present	missense_variant	dppB_3	ENSB:AoRWlvdqq8Rpb5d	ENSB:AoRWlvdqq8Rpb5d.	161	161	54	V/A	gTg/gCg
II:539652-539652	T	TT	C	Present	missense_variant	zwf	ENSB:R74Q0QPX-ftJ1ra	ENSB:R74Q0QPX-ftJ1ra.	1054	1054	352	I/V	Atc/Gtc
II:590823-590823	A	AAA	G	Present	missense_variant	putA	ENSB:QpXocjmPgsjnwbM	ENSB:QpXocjmPgsjnwbM.	235	235	79	I/V	Atc/Gtc
II:606460-606460	C	CCCCCCCC	G	Present	missense_variant	idhA	ENSB:jPj5kR6wmyoZ_zK	ENSB:jPj5kR6wmyoZ_zK.	88	88	30	L/V	Ctg/Gtg
II:702481-702481	C	C	T	Present	missense_variant	plsY	ENSB:teCuzVT8KC5gZ_F	ENSB:teCuzVT8KC5gZ_F.	421	421	141	A/T	Gcc/Acc
II:713812-713812	C	CC	T	Present	missense_variant	ribN_2	ENSB:zoluDovu4zUnJht	ENSB:zoluDovu4zUnJht.	740	740	247	S/F	tCc/tTc
II:729527-729527	A	AA	C	Present	missense_variant	mfd	ENSB:Afz9EX5aUDGoNcv	ENSB:Afz9EX5aUDGoNcv.	835	835	279	M/L	Atg/Ctg
II:903060-903060	A	A	G	Present	missense_variant	iolG_4	ENSB:lczIT6Xqfg02lUI	ENSB:lczIT6Xqfg02lUI.	56	56	19	V/A	gTa/gCa
II:962775-962775	G	GGGGG	C	Present	missense_variant	potA_2	ENSB:gKpB9TUM3pCKCfm	ENSB:gKpB9TUM3pCKCfm.	782	782	261	A/G	gCc/gGc
II:984286-984286	G	GGGG	A	Present	missense_variant	-	ENSB:YSRwaWp9b98vEGo	ENSB:YSRwaWp9b98vEGo.	58	58	20	A/T	Gcg/Acg
I:2305-2305	C	T	TTTT	Present	I:2305-2305	rho	ENSB:m8flTTFUdJ7laXF	ENSB:m8flTTFUdJ7laXF	174	174	58	V	gtT/gtC
I:229693-229693	C	T	TTTTT	Present	I:229693-229693	ffh	ENSB:GlQzNK-m_ctG9-X	ENSB:GlQzNK-m_ctG9-X	288	288	96	N	aaT/aaC
I:281473-281473	G	C	CCC	Present	I:281473-281473	bdhA	ENSB:E25DOj7BWsZ5iqL	ENSB:E25DOj7BWsZ5iqL	126	126	42	R	cgG/cgC
I:296090-296090	G	A	AAAA	Present	I:296090-296090	bepA_1	ENSB:L4cdsZZBIx6MTP9	ENSB:L4cdsZZBIx6MTP9	360	360	120	G	ggT/ggC
I:324300-324300	C	A	AA	Present	I:324300-324300	-	ENSB:_3aA_lq4y8b15S-	ENSB:_3aA_lq4y8b15S-	15	15	5	T	acA/acC
I:354010-354010	G	A	AA	Present	I:354010-354010	ftsH	ENSB:GtpGlqr0r8IJQCD	ENSB:GtpGlqr0r8IJQCD	1749	1749	583	L	ctA/ctG
I:359677-359677	C	A	AAAAA	Present	I:359677-359677	serA_1	ENSB:2ho2NXMmvzRXgny	ENSB:2ho2NXMmvzRXgny	195	195	65	A	gcA/gcC
I:448484-448484	G	A	AA	Present	I:448484-448484	-	ENSB:i7C6sdK9rwvD2Ya	ENSB:i7C6sdK9rwvD2Ya	123	123	41	Q	caA/caG
I:450935-450935	G	A	AA	Present	I:450935-450935	-	ENSB:g1LLEtPQPeoIMhO	ENSB:g1LLEtPQPeoIMhO	228	228	76	A	gcT/gcC
I:456861-456861	G	A	AAA	Present	I:456861-456861	oppF_1	ENSB:0wCbQAoXNb7bl4y	ENSB:0wCbQAoXNb7bl4y	126	126	42	K	aaA/aaG
I:515551-515551	G	A	AAAAAA	Present	I:515551-515551	ompR_1	ENSB:YhHgQaeBDCA_0Kx	ENSB:YhHgQaeBDCA_0Kx	97	97	33	L	Ttg/Ctg
I:607209-607209	G	C	CCCCCCCC	Present	I:607209-607209	ftsZ	ENSB:-dPcSj42nXM_PmQ	ENSB:-dPcSj42nXM_PmQ	1185	1185	395	P	ccC/ccG
I:669009-669009	C	G	G	Present	I:669009-669009	ureC	ENSB:XXAgq1xTN33aTtH	ENSB:XXAgq1xTN33aTtH	1419	1419	473	T	acC/acG
I:691700-691700	G	A	A	Present	I:691700-691700	yabI	ENSB:5AAWlH4UpGtgOkt	ENSB:5AAWlH4UpGtgOkt	306	306	102	A	gcA/gcG
I:705842-705842	C	A	AAA	Present	I:705842-705842	-	ENSB:pQRW22i7fOLUr_m	ENSB:pQRW22i7fOLUr_m	1266	1266	422	R	cgA/cgC
I:727702-727702	C	T	TTT	Present	I:727702-727702	cobK	ENSB:STVOG92W5FOg2wn	ENSB:STVOG92W5FOg2wn	708	708	236	P	ccA/ccG
I:732458-732458	C	T	TTTTT	Present	I:732458-732458	hisC_2	ENSB:DP_S8ptO6VDu-oc	ENSB:DP_S8ptO6VDu-oc	711	711	237	A	gcT/gcC
I:739421-739421	G	A	AAAAAA	Present	I:739421-739421	cobI	ENSB:0m3BXtQxPomWYiN	ENSB:0m3BXtQxPomWYiN	63	63	21	T	acT/acC
I:760258-760258	T	C	CCC	Present	I:760258-760258	bpoC	ENSB:2_8ZH7Iem-K8HFw	ENSB:2_8ZH7Iem-K8HFw	81	81	27	I	atC/atT
I:788068-788068	T	A	A	Present	I:776476-776476	rpoB	ENSB:D_tc_EzMbM34hpE	ENSB:D_tc_EzMbM34hpE	2907	2907	969	R	cgC/cgT
I:845850-845850	G	A	AA	Present	I:845850-845850	-	ENSB:nnDDwmKxZcTVLFF	ENSB:nnDDwmKxZcTVLFF	234	234	78	L	ttA/ttG
I:1017573-1017573	C	T	TTTTT	Present	I:1017573-1017573	nnr	ENSB:TPklbXeGDQbs85m	ENSB:TPklbXeGDQbs85m	1458	1458	486	L	ttA/ttG
I:1083703-1083703	C	G	GGGG	Present	I:1083703-1083703	-	ENSB:lKFHMJE9syh9TVQ	ENSB:lKFHMJE9syh9TVQ	363	363	121	R	cgG/cgC
I:1106381-1106381	A	G	GGGG	Present	I:1106381-1106381	aroQ	ENSB:rquvEGMo62N5Q17	ENSB:rquvEGMo62N5Q17	132	132	44	E	gaG/gaA
I:1109537-1109537	G	A	AA	Present	I:1109537-1109537	-	ENSB:2YURA08P_7GDtNs	ENSB:2YURA08P_7GDtNs	201	201	67	F	ttT/ttC
I:1113088-1113088	A	G	GG	Present	I:1113088-1113088	tig	ENSB:OZvjWfjRCd7aRp0	ENSB:OZvjWfjRCd7aRp0	1002	1002	334	T	acC/acT
I:1122736-1122736	C	T	TTT	Present	I:1122736-1122736	-	ENSB:LLiN6XuWG9iZouZ	ENSB:LLiN6XuWG9iZouZ	249	249	83	A	gcT/gcC
I:1129636-1129636	G	A	AAAA	Present	I:1129636-1129636	tatA	ENSB:HXgovTunt0-zTRe	ENSB:HXgovTunt0-zTRe	117	117	39	F	ttT/ttC
I:1238203-1238203	T	C	CCCC	Present	I:1238203-1238203	-	ENSB:2lG6LmdaIhIby5y	ENSB:2lG6LmdaIhIby5y	60	60	20	A	gcG/gcA
I:1239286-1239286	G	A	AAAA	Present	I:1239286-1239286	caiD	ENSB:DRkmo_K_e-dKOeG	ENSB:DRkmo_K_e-dKOeG	789	789	263	A	gcT/gcC
I:1295661-1295661	C	T	TTTT	Present	I:1295661-1295661	-	ENSB:Z2OsASxjfiYMmZ3	ENSB:Z2OsASxjfiYMmZ3	60	60	20	S	tcT/tcC
I:1313318-1313318	T	G	GG	Present	I:1313318-1313318	lptD	ENSB:jKLQo-xSUVAlzD4	ENSB:jKLQo-xSUVAlzD4	888	888	296	G	ggG/ggT
I:1321988-1321988	G	T	TTT	Present	I:1321988-1321988	cimA	ENSB:Iuh8_0qbL8ew1SC	ENSB:Iuh8_0qbL8ew1SC	765	765	255	P	ccA/ccC
I:1337167-1337167	G	A	AAAAA	Present	I:1337167-1337167	nimR	ENSB:xu48IzySIfu6YNM	ENSB:xu48IzySIfu6YNM	330	330	110	V	gtT/gtC
I:1365960-1365960	T	C	CCCCC	Present	I:1365960-1365960	-	ENSB:835UajYEKxTMYww	ENSB:835UajYEKxTMYww	687	687	229	N	aaC/aaT
I:1423426-1423426	G	A	AAA	Present	I:1423426-1423426	-	ENSB:CQt_xKv7Dg9vds8	ENSB:CQt_xKv7Dg9vds8	147	147	49	Q	caA/caG
I:1425205-1425205	G	T	TTTT	Present	I:1425205-1425205	-	ENSB:yaR6_PvoecHlqF0	ENSB:yaR6_PvoecHlqF0	501	501	167	T	acA/acC
I:1438410-1438410	C	T	TT	Present	I:1438410-1438410	-	ENSB:SszuFblbWTqBj8w	ENSB:SszuFblbWTqBj8w	738	738	246	R	cgT/cgC
I:1797871-1797871	G	A	A	Present	I:1797871-1797871	cysNC	ENSB:heSYPrDTs8V5Lvu	ENSB:heSYPrDTs8V5Lvu	420	420	140	R	cgT/cgC
I:1838543-1838543	G	T	TTTTT	Present	I:1838543-1838543	mutS	ENSB:uolBtX8jNeO83yW	ENSB:uolBtX8jNeO83yW	1536	1536	512	G	ggA/ggC
I:1845677-1845677	C	G	GG	Present	I:1845677-1845677	murJ	ENSB:umugxbzqBketJ3n	ENSB:umugxbzqBketJ3n	189	189	63	A	gcG/gcC
I:1966379-1966379	C	T	TTTT	Present	I:1966379-1966379	-	ENSB:mlN0me0UBIVlEH3	ENSB:mlN0me0UBIVlEH3	660	660	220	S	tcT/tcC
II:3205-3205	T	C	CCCCCCC	Present	II:3205-3205	modA	ENSB:9ov1XbOE6L4JHrA	ENSB:9ov1XbOE6L4JHrA	387	387	129	A	gcG/gcA
II:41195-41195	G	A	A	Present	II:41195-41195	gltB	ENSB:OvZrFJtES6nC2tq	ENSB:OvZrFJtES6nC2tq	4098	4098	1366	G	ggT/ggC
II:337428-337428	C	A	AA	Present	II:337428-337428	pntAA	ENSB:qRFtjIWkZkBflZ5	ENSB:qRFtjIWkZkBflZ5	729	729	243	A	gcA/gcC
II:363815-363815	T	G	GG	Present	II:363815-363815	dap	ENSB:-ZD8rEvRDBziFa4	ENSB:-ZD8rEvRDBziFa4	18	18	6	L	ctC/ctA
II:406207-406207	G	T	TT	Present	II:378620-378620	hutU	ENSB:qoa3E6RU0PXVHhM	ENSB:qoa3E6RU0PXVHhM	1599	1599	533	A	gcA/gcC
II:484940-484940	C	A	AAAA	Present	II:406207-406207	purU	ENSB:mIRDbFyLh_fLBDa	ENSB:mIRDbFyLh_fLBDa	78	78	26	G	ggT/ggC
II:533038-533038	G	A	AA	Present	II:484940-484940	rhlB	ENSB:HxbG-VEB7TUTYpT	ENSB:HxbG-VEB7TUTYpT	1635	1635	545	L	ctA/ctG
II:719710-719710	G	A	AAAA	Present	II:533038-533038	oppD_3	ENSB:4SsqOCTTUzKb8mh	ENSB:4SsqOCTTUzKb8mh	213	213	71	L	ttA/ttG
II:721450-721450	G	A	AAA	Present	II:719710-719710	mprF	ENSB:A8Qyy7QqmZ51ji_	ENSB:A8Qyy7QqmZ51ji_	1959	1959	653	D	gaT/gaC
II:735002-735002	G	T	T	Present	II:721450-721450	mprF	ENSB:A8Qyy7QqmZ51ji_	ENSB:A8Qyy7QqmZ51ji_	219	219	73	A	gcT/gcC
II:893967-893967	C	T	TTTT	Present	II:735002-735002	-	ENSB:lwF3HPcaiem4jCe	ENSB:lwF3HPcaiem4jCe	564	564	188	S	tcA/tcG
II:896917-896917	C	A	AAAAAA	Present	II:893967-893967	nanE	ENSB:UaXOyRBeIYycNlP	ENSB:UaXOyRBeIYycNlP	771	771	257	A	gcA/gcG
II:903841-903841	C	G	GGGG	Present	II:903841-903841	-	ENSB:Z_dH7He-F4pFJ3G	ENSB:Z_dH7He-F4pFJ3G	258	258	86	P	ccC/ccG
II:961431-961431	C	T	TTT	Present	II:961431-961431	-	ENSB:0fXe__l_Kw_heHf	ENSB:0fXe__l_Kw_heHf	1062	1062	354	T	acA/acG
II:972517-972517	C	A	AAAAA	Present	II:972517-972517	nrdH	ENSB:Z-p3OSIU9oaRK6i	ENSB:Z-p3OSIU9oaRK6i	45	45	15	T	acT/acG
II:975162-975162	G	A	AAAA	Present	II:975162-975162	-	ENSB:ndXkQW33h1EIdFJ	ENSB:ndXkQW33h1EIdFJ	150	150	50	A	gcT/gcC
II:981845-981845	C	T	TTTT	Present	II:981845-981845	-	ENSB:3x-XrvOzEH4M6wK	ENSB:3x-XrvOzEH4M6wK	15	15	5	T	acA/acG
II:1090379-1090379	C	G	G	Present	II:1090379-1090379	groL	ENSB:FWyCy5ikpnVooCU	ENSB:FWyCy5ikpnVooCU	762	762	254	V	gtG/gtC
II:1095345-1095345	C	T	TT	Present	II:1095345-1095345	fucP	ENSB:z6vnv9iWvvNnrj6	ENSB:z6vnv9iWvvNnrj6	822	822	274	D	gaT/gaC
II:1098038-1098038	C	T	TTTT	Present	II:1098038-1098038	hisS	ENSB:pmiLa-YPGt5mbec	ENSB:pmiLa-YPGt5mbec	1137	1137	379	P	ccA/ccG
I:9320-9320	C	T	CCCC	Absent	I:9320-9320	rsmG	ENSB:hu4g91NryIcIf0Z	ENSB:hu4g91NryIcIf0Z	333	333	111	R	cgT/cgC
I:36279-36279	G	A	G	Absent	I:36279-36279	accA	ENSB:ykDGlqmjWlDjw7d	ENSB:ykDGlqmjWlDjw7d	621	621	207	A	gcT/gcC
I:39040-39040	G	C	GG	Absent	I:39040-39040	aroB	ENSB:DXM5bfUPlD2DFVK	ENSB:DXM5bfUPlD2DFVK	51	51	17	L	ctC/ctG
I:90598-90598	A	G	AA	Absent	I:90598-90598	queE	ENSB:wx0p-RWP9aQU7Xg	ENSB:wx0p-RWP9aQU7Xg	186	186	62	V	gtC/gtT
I:175953-175953	C	T	CCCCC	Absent	I:175953-175953	-	ENSB:zHEhXqZM7ZNWOvi	ENSB:zHEhXqZM7ZNWOvi	1509	1509	503	D	gaT/gaC
I:233744-233744	C	A	CC	Absent	I:233744-233744	-	ENSB:cla_24dCqf6RJ1k	ENSB:cla_24dCqf6RJ1k	222	222	74	P	ccA/ccC
I:235676-235676	C	T	CCCC	Absent	I:235676-235676	gdhB	ENSB:TCPQtZ37vS7VN-m	ENSB:TCPQtZ37vS7VN-m	1248	1248	416	G	ggT/ggC
I:261784-261784	C	T	CC	Absent	I:261784-261784	atpD	ENSB:Y3sVJLZmsXzsjMr	ENSB:Y3sVJLZmsXzsjMr	214	214	72	L	Ttg/Ctg
I:318054-318054	G	C	G	Absent	I:318054-318054	acs	ENSB:SJ4nFDLPNT78x5s	ENSB:SJ4nFDLPNT78x5s	408	408	136	A	gcG/gcC
I:326091-326091	C	T	CCCC	Absent	I:326091-326091	ymdB	ENSB:2TJe7DVCKiN9Mi8	ENSB:2TJe7DVCKiN9Mi8	348	348	116	V	gtT/gtC
I:334558-334558	C	T	C	Absent	I:334558-334558	-	ENSB:MhdXOEOirKOYjW4	ENSB:MhdXOEOirKOYjW4	498	498	166	L	ctA/ctG
I:345868-345868	G	T	GG	Absent	I:345868-345868	-	ENSB:DLfAdBdQu3hTstC	ENSB:DLfAdBdQu3hTstC	219	219	73	T	acT/acG
I:386556-386556	C	T	CCC	Absent	I:386556-386556	rluD	ENSB:2kQK2I0mCfI6Zdf	ENSB:2kQK2I0mCfI6Zdf	780	780	260	G	ggT/ggC
I:421768-421768	C	T	CCCCCC	Absent	I:421768-421768	-	ENSB:e9PsKYp0W9DIHU1	ENSB:e9PsKYp0W9DIHU1	354	354	118	S	tcA/tcG
I:427138-427138	C	A	CCC	Absent	I:427138-427138	ramB_2	ENSB:HYfpxDkAlAONbZM	ENSB:HYfpxDkAlAONbZM	468	468	156	T	acA/acC
I:481778-481778	G	A	GGGG	Absent	I:481778-481778	-	ENSB:6Inr-Nkk4u9CJ3E	ENSB:6Inr-Nkk4u9CJ3E	771	771	257	R	cgT/cgC
I:516014-516014	G	A	GGGGG	Absent	I:516014-516014	-	ENSB:rbMKsFXHL28btlV	ENSB:rbMKsFXHL28btlV	273	273	91	T	acT/acC
I:529617-529617	C	T	CCCC	Absent	I:529617-529617	mshA_1	ENSB:xC9csbRbgevG4en	ENSB:xC9csbRbgevG4en	348	348	116	T	acT/acC
I:536134-536134	C	T	CCCCC	Absent	I:536134-536134	aatA	ENSB:_XqTaICcrnmsycD	ENSB:_XqTaICcrnmsycD	279	279	93	Q	caA/caG
I:537096-537096	C	G	CCC	Absent	I:537096-537096	yfcG_1	ENSB:pdNZkrlBBTyXHfN	ENSB:pdNZkrlBBTyXHfN	435	435	145	L	ctG/ctC
I:548176-548176	G	A	GGGG	Absent	I:548176-548176	carA_2	ENSB:LtmM2TVR8MTep0v	ENSB:LtmM2TVR8MTep0v	426	426	142	R	cgT/cgC
I:549977-549977	T	G	TT	Absent	I:549977-549977	-	ENSB:vh4WVMCqbBAxfte	ENSB:vh4WVMCqbBAxfte	558	558	186	T	acC/acA
I:550874-550874	C	T	C	Absent	I:550874-550874	-	ENSB:0tvRJkrC9pN2gZQ	ENSB:0tvRJkrC9pN2gZQ	303	303	101	K	aaA/aaG
I:601486-601486	G	A	GGGGGG	Absent	I:601486-601486	murC	ENSB:pGjW6BBlcG5hvwu	ENSB:pGjW6BBlcG5hvwu	1353	1353	451	A	gcA/gcG
I:609061-609061	C	T	CCCCC	Absent	I:609061-609061	lpxC	ENSB:-g2Z0nVxNLLQyBB	ENSB:-g2Z0nVxNLLQyBB	795	795	265	R	cgT/cgC
I:613147-613147	C	G	CC	Absent	I:613147-613147	ligA	ENSB:WeQV6_9xNu_kWcs	ENSB:WeQV6_9xNu_kWcs	873	873	291	L	ctG/ctC
I:641057-641057	C	T	CCC	Absent	I:641057-641057	-	ENSB:gaKlzpVBx6o8BId	ENSB:gaKlzpVBx6o8BId	1038	1038	346	R	cgT/cgC
I:645974-645974	G	A	GGG	Absent	I:645974-645974	recD2	ENSB:blkYEDFI5vHmobi	ENSB:blkYEDFI5vHmobi	39	39	13	A	gcA/gcG
I:684447-684447	G	A	GGGG	Absent	I:684447-684447	iolG_1	ENSB:CM2Ad1fsCzPgBzX	ENSB:CM2Ad1fsCzPgBzX	543	543	181	G	ggT/ggC
I:694249-694249	C	G	CCCCC	Absent	I:694249-694249	-	ENSB:K01iHxG06OA_Ig1	ENSB:K01iHxG06OA_Ig1	27	27	9	V	gtG/gtC
I:696948-696948	C	A	CCCCC	Absent	I:696948-696948	cysW_1	ENSB:6yoZ-gDWu3KOZ1x	ENSB:6yoZ-gDWu3KOZ1x	291	291	97	R	cgA/cgC
I:698903-698903	C	T	CCCCC	Absent	I:698903-698903	-	ENSB:xYxk4m_1nIGqfE0	ENSB:xYxk4m_1nIGqfE0	435	435	145	L	ctA/ctG
I:712395-712395	C	T	CCC	Absent	I:712395-712395	hdfR_2	ENSB:IW-FCELAXaU7fOQ	ENSB:IW-FCELAXaU7fOQ	489	489	163	T	acT/acC
I:718705-718705	C	T	CC	Absent	I:718705-718705	cobP	ENSB:b2ZubAH2mEdXKg6	ENSB:b2ZubAH2mEdXKg6	51	51	17	G	ggT/ggC
I:730959-730959	C	T	CC	Absent	I:730959-730959	cobB	ENSB:bY5gREevjGbiz-r	ENSB:bY5gREevjGbiz-r	519	519	173	G	ggT/ggC
I:733905-733905	G	A	AAAAAAAA	Absent	I:733905-733905	livJ	ENSB:1599rp0a3IJWe1o	ENSB:1599rp0a3IJWe1o	939	939	313	D	gaT/gaC
I:772816-772816	C	T	CC	Absent	I:772816-772816	rplJ	ENSB:VmT5QZDrDlmfnVK	ENSB:VmT5QZDrDlmfnVK	399	399	133	R	cgT/cgC
I:789339-789339	G	A	G	Absent	I:789339-789339	rplB	ENSB:whQS0eovAx8vTsp	ENSB:whQS0eovAx8vTsp	78	78	26	K	aaA/aaG
I:794019-794019	C	G	CCCC	Absent	I:794019-794019	rpsN	ENSB:X3IDhOVCQFNfEVd	ENSB:X3IDhOVCQFNfEVd	270	270	90	L	ctG/ctC
I:795201-795201	C	T	CCC	Absent	I:795201-795201	rplR	ENSB:0HcWgG-J88H1Tu1	ENSB:0HcWgG-J88H1Tu1	153	153	51	L	ctT/ctC
I:810128-810128	C	T	CC	Absent	I:810128-810128	alaS_1	ENSB:SchFDmuaulXjiEm	ENSB:SchFDmuaulXjiEm	1884	1884	628	T	acT/acC
I:810416-810416	C	A	CC	Absent	I:810416-810416	alaS_1	ENSB:SchFDmuaulXjiEm	ENSB:SchFDmuaulXjiEm	2172	2172	724	V	gtA/gtC
I:820859-820859	A	G	A	Absent	I:820859-820859	-	ENSB:b78oM2qDc_IbZgO	ENSB:b78oM2qDc_IbZgO	267	267	89	R	cgG/cgA
I:835013-835013	T	C	TTT	Absent	I:835013-835013	sdaA	ENSB:ZnsOhBbqEIwe-ps	ENSB:ZnsOhBbqEIwe-ps	696	696	232	I	atC/atT
I:844860-844860	C	T	CCCC	Absent	I:844860-844860	-	ENSB:yNs-FJmmcIWhqcQ	ENSB:yNs-FJmmcIWhqcQ	198	198	66	G	ggT/ggC
I:845808-845808	C	T	CCC	Absent	I:845808-845808	-	ENSB:nnDDwmKxZcTVLFF	ENSB:nnDDwmKxZcTVLFF	192	192	64	D	gaT/gaC
I:850837-850837	T	A	TT	Absent	I:850837-850837	-	ENSB:TBxF0an6xqfEkyk	ENSB:TBxF0an6xqfEkyk	228	228	76	G	ggA/ggT
I:855377-855377	T	A	TTTTTT	Absent	I:855377-855377	lpxD	ENSB:bgXbmfuTfYi6wR_	ENSB:bgXbmfuTfYi6wR_	15	15	5	I	atA/atT
I:873099-873099	C	T	CCCC	Absent	I:873099-873099	tpiA	ENSB:xmvltTC4E7FY2me	ENSB:xmvltTC4E7FY2me	708	708	236	G	ggT/ggC
I:888355-888355	C	T	TT	Absent	I:888355-888355	hcaB_2	ENSB:y8vTZ1shMALY7NP	ENSB:y8vTZ1shMALY7NP	225	225	75	T	acA/acG
I:890179-890179	G	A	GG	Absent	I:890179-890179	ispDF	ENSB:OWeApb3z9p1juRW	ENSB:OWeApb3z9p1juRW	315	315	105	I	atT/atC
I:902174-902174	C	T	C	Absent	I:902174-902174	hflX	ENSB:92G5atPO9pXztQn	ENSB:92G5atPO9pXztQn	1359	1359	453	R	cgT/cgC
I:908272-908272	C	T	CCCC	Absent	I:908272-908272	uvrA	ENSB:WC9nj0S57nKNUvF	ENSB:WC9nj0S57nKNUvF	2820	2820	940	V	gtA/gtG
I:909913-909913	C	T	CCC	Absent	I:909913-909913	uvrA	ENSB:WC9nj0S57nKNUvF	ENSB:WC9nj0S57nKNUvF	1179	1179	393	K	aaA/aaG
I:916411-916411	C	T	CCCC	Absent	I:916411-916411	gyrA	ENSB:iBqAQpC5QONzp9c	ENSB:iBqAQpC5QONzp9c	696	696	232	G	ggT/ggC
I:1015884-1015884	C	T	CCCC	Absent	I:1015884-1015884	rpiA	ENSB:Xbta4T36gT_sFnm	ENSB:Xbta4T36gT_sFnm	291	291	97	K	aaA/aaG
I:1058923-1058923	C	T	CCC	Absent	I:1058923-1058923	moaA	ENSB:NsNxL_U5Sj4E5k0	ENSB:NsNxL_U5Sj4E5k0	813	813	271	L	ctT/ctC
I:1066518-1066518	G	A	GGGG	Absent	I:1066518-1066518	valS	ENSB:QTtFdLZHOZI4rxS	ENSB:QTtFdLZHOZI4rxS	408	408	136	G	ggT/ggC
I:1067507-1067507	G	A	GG	Absent	I:1067507-1067507	-	ENSB:44pzh8dxLRoI6fb	ENSB:44pzh8dxLRoI6fb	441	441	147	A	gcT/gcC
I:1074241-1074241	C	T	CCCC	Absent	I:1074241-1074241	nadK	ENSB:uD0OXLW5JIAIZVD	ENSB:uD0OXLW5JIAIZVD	726	726	242	K	aaA/aaG
I:1080815-1080815	G	A	G	Absent	I:1080815-1080815	sufB	ENSB:g9LNsYRkqVPJZIY	ENSB:g9LNsYRkqVPJZIY	963	963	321	G	ggT/ggC
I:1085137-1085137	G	A	GGGGG	Absent	I:1085137-1085137	anmK	ENSB:nl9fluIKPPPPMUk	ENSB:nl9fluIKPPPPMUk	441	441	147	G	ggT/ggC
I:1097280-1097280	G	A	GGGG	Absent	I:1097280-1097280	mrcA	ENSB:0B1UP455z0H9feP	ENSB:0B1UP455z0H9feP	90	90	30	L	ctT/ctC
I:1099967-1099967	C	T	CCC	Absent	I:1099967-1099967	rne	ENSB:xx1MvhXGh9f0J2T	ENSB:xx1MvhXGh9f0J2T	372	372	124	R	cgT/cgC
I:1118315-1118315	A	G	AAAAA	Absent	I:1118315-1118315	-	ENSB:zltOZ7OO67U5wlG	ENSB:zltOZ7OO67U5wlG	828	828	276	N	aaC/aaT
I:1157009-1157009	G	A	GGGG	Absent	I:1157009-1157009	-	ENSB:GotHcV9BlsbTtHE	ENSB:GotHcV9BlsbTtHE	744	744	248	L	ctA/ctG
I:1165467-1165467	A	G	AAAAAA	Absent	I:1165467-1165467	garL	ENSB:_jeBUDDvwu-3_qU	ENSB:_jeBUDDvwu-3_qU	225	225	75	R	cgC/cgT
I:1181148-1181148	C	A	C	Absent	I:1181148-1181148	dnaE1	ENSB:OkhSxnD_0UQ54vp	ENSB:OkhSxnD_0UQ54vp	2151	2151	717	S	tcT/tcG
I:1183047-1183047	A	G	A	Absent	I:1183047-1183047	dnaE1	ENSB:OkhSxnD_0UQ54vp	ENSB:OkhSxnD_0UQ54vp	252	252	84	D	gaC/gaT
I:1191766-1191766	C	T	C	Absent	I:1191766-1191766	nuoN	ENSB:Kj_tbQg65hv7M1V	ENSB:Kj_tbQg65hv7M1V	1206	1206	402	A	gcA/gcG
I:1231833-1231833	C	T	CCC	Absent	I:1231833-1231833	ribH1	ENSB:wgLrZ3a-kxgcRr4	ENSB:wgLrZ3a-kxgcRr4	147	147	49	A	gcA/gcG
I:1233976-1233976	T	C	TTTT	Absent	I:1233976-1233976	nrdR	ENSB:BVsL_O6a_66ftWk	ENSB:BVsL_O6a_66ftWk	306	306	102	E	gaG/gaA
I:1257167-1257167	G	A	G	Absent	I:1257167-1257167	yhdY	ENSB:qNpnZuj4tVvXLm9	ENSB:qNpnZuj4tVvXLm9	480	480	160	R	cgT/cgC
I:1258350-1258350	G	A	GGG	Absent	I:1258350-1258350	-	ENSB:1iR2f2BLOJb20RY	ENSB:1iR2f2BLOJb20RY	618	618	206	R	cgT/cgC
I:1298127-1298127	G	A	GGGGG	Absent	I:1298127-1298127	-	ENSB:oMTgjeZYxwAITp4	ENSB:oMTgjeZYxwAITp4	40	40	14	L	Ttg/Ctg
I:1302041-1302041	G	A	GGG	Absent	I:1302041-1302041	pgsA	ENSB:eMTLma4205Gids9	ENSB:eMTLma4205Gids9	543	543	181	G	ggA/ggG
I:1325000-1325000	G	C	G	Absent	I:1325000-1325000	-	ENSB:vid1PXBaqLPTx4b	ENSB:vid1PXBaqLPTx4b	75	75	25	L	ctC/ctG
I:1327324-1327324	C	T	CC	Absent	I:1327324-1327324	-	ENSB:mLYDbjiiYQvgb6i	ENSB:mLYDbjiiYQvgb6i	93	93	31	A	gcT/gcC
I:1333453-1333453	C	T	C	Absent	I:1333453-1333453	era	ENSB:yYKlStT5BIdeomM	ENSB:yYKlStT5BIdeomM	435	435	145	L	ctA/ctG
I:1336027-1336027	G	A	GGGGGG	Absent	I:1336027-1336027	acpS	ENSB:RU2uoft5nUu7Ltj	ENSB:RU2uoft5nUu7Ltj	9	9	3	V	gtT/gtC
I:1352204-1352204	C	T	CCC	Absent	I:1352204-1352204	-	ENSB:O0p2qZQvfEuvI9z	ENSB:O0p2qZQvfEuvI9z	519	519	173	K	aaA/aaG
I:1364710-1364710	G	T	GGGG	Absent	I:1364710-1364710	amn	ENSB:SMBv48GC0l5kVuG	ENSB:SMBv48GC0l5kVuG	1092	1092	364	A	gcT/gcG
I:1386110-1386110	G	A	GGGGG	Absent	I:1386110-1386110	degP_3	ENSB:9cyYntv4VsvyWPn	ENSB:9cyYntv4VsvyWPn	447	447	149	T	acT/acC
I:1519206-1519206	C	T	CCCCCC	Absent	I:1519206-1519206	tldD	ENSB:07VkYKqnhnV8HUX	ENSB:07VkYKqnhnV8HUX	931	931	311	L	Ttg/Ctg
I:1538363-1538363	G	A	GGGG	Absent	I:1538363-1538363	-	ENSB:9YymMieZ1kPCVam	ENSB:9YymMieZ1kPCVam	237	237	79	I	atT/atC
I:1547540-1547540	C	A	CCC	Absent	I:1547540-1547540	dxs_2	ENSB:XKg9jMo7YM5jaL6	ENSB:XKg9jMo7YM5jaL6	501	501	167	A	gcT/gcG
I:1548489-1548489	A	G	AAAA	Absent	I:1548489-1548489	-	ENSB:IzV9lK6gqRvFefa	ENSB:IzV9lK6gqRvFefa	642	642	214	I	atC/atT
I:1549478-1549478	G	A	GGGG	Absent	I:1549478-1549478	-	ENSB:tbQnp616DHzMvyg	ENSB:tbQnp616DHzMvyg	333	333	111	S	tcT/tcC
I:1552797-1552797	G	A	GGG	Absent	I:1552797-1552797	ribBA	ENSB:JKFCjXxHLU09Q17	ENSB:JKFCjXxHLU09Q17	744	744	248	G	ggT/ggC
I:1584921-1584921	G	A	GGGG	Absent	I:1584921-1584921	-	ENSB:VJH3W0sA-JCN9Vq	ENSB:VJH3W0sA-JCN9Vq	360	360	120	G	ggT/ggC
I:1588451-1588451	C	T	C	Absent	I:1588451-1588451	atpF_2	ENSB:BnmgolBNGfz_zNu	ENSB:BnmgolBNGfz_zNu	210	210	70	L	ctA/ctG
I:1589619-1589619	G	A	GG	Absent	I:1589619-1589619	atpB	ENSB:9h5-0QRJrUpRPps	ENSB:9h5-0QRJrUpRPps	258	258	86	P	ccT/ccC
I:1592967-1592967	G	A	GGG	Absent	I:1592967-1592967	dnaK_1	ENSB:0KIXSaVMSDtOo2b	ENSB:0KIXSaVMSDtOo2b	729	729	243	A	gcT/gcC
I:1607302-1607302	C	T	CCCCC	Absent	I:1607302-1607302	fixN	ENSB:cXpdwpbihzBb4ny	ENSB:cXpdwpbihzBb4ny	798	798	266	A	gcT/gcC
I:1622099-1622099	C	T	CCCCC	Absent	I:1622099-1622099	xdhA	ENSB:dYnTyn3l04dnT9I	ENSB:dYnTyn3l04dnT9I	576	576	192	L	ctA/ctG
I:1630917-1630917	G	A	GGG	Absent	I:1630917-1630917	lnrK	ENSB:D4CmB3WG9Y6Z3Xq	ENSB:D4CmB3WG9Y6Z3Xq	366	366	122	A	gcT/gcC
I:1667746-1667746	C	T	C	Absent	I:1667746-1667746	argF	ENSB:fygbCJXaf1jeRI3	ENSB:fygbCJXaf1jeRI3	525	525	175	A	gcA/gcG
I:1682551-1682551	C	T	CCC	Absent	I:1682551-1682551	fadD	ENSB:85JSYoPo4EU7nwO	ENSB:85JSYoPo4EU7nwO	241	241	81	L	Ttg/Ctg
I:1689968-1689968	C	T	C	Absent	I:1689968-1689968	preT	ENSB:ory4N42BrmxGfW8	ENSB:ory4N42BrmxGfW8	561	561	187	G	ggT/ggC
I:1699678-1699678	C	T	CCCC	Absent	I:1699678-1699678	mdtA_1	ENSB:w952jj7T3djJ4Er	ENSB:w952jj7T3djJ4Er	1062	1062	354	V	gtA/gtG
I:1700716-1700716	G	A	GGGGGGG	Absent	I:1700716-1700716	mdtA_1	ENSB:w952jj7T3djJ4Er	ENSB:w952jj7T3djJ4Er	24	24	8	A	gcT/gcC
I:1719641-1719641	C	T	CCC	Absent	I:1719641-1719641	hisD	ENSB:tt7rShXhvg7QGuM	ENSB:tt7rShXhvg7QGuM	96	96	32	R	cgT/cgC
I:1812035-1812035	G	T	GGGG	Absent	I:1812035-1812035	cysG_2	ENSB:pnhORFqcxJhQ55b	ENSB:pnhORFqcxJhQ55b	855	855	285	V	gtA/gtC
I:1847429-1847429	C	T	CCCCC	Absent	I:1847429-1847429	trpS	ENSB:xm5JtEGAIIH5092	ENSB:xm5JtEGAIIH5092	255	255	85	S	agT/agC
I:1850682-1850682	C	T	CCCCCC	Absent	I:1850682-1850682	-	ENSB:nArTy1-Asiqqt4h	ENSB:nArTy1-Asiqqt4h	234	234	78	H	caT/caC
I:1879168-1879168	G	A	GGGGGGG	Absent	I:1879168-1879168	pncB	ENSB:-d-QFxJVVo5G6pU	ENSB:-d-QFxJVVo5G6pU	1000	1000	334	L	Ttg/Ctg
I:1882009-1882009	G	A	GG	Absent	I:1882009-1882009	ndvB	ENSB:vb4o33cJDQBE1UN	ENSB:vb4o33cJDQBE1UN	6852	6852	2284	R	cgT/cgC
I:1894203-1894203	G	A	GG	Absent	I:1894203-1894203	-	ENSB:lhBOjXiajTxAAMy	ENSB:lhBOjXiajTxAAMy	162	162	54	P	ccT/ccC
I:1945268-1945268	C	G	CC	Absent	I:1945268-1945268	-	ENSB:0WbKqqRNnUVU9ui	ENSB:0WbKqqRNnUVU9ui	4020	4020	1340	V	gtC/gtG
I:1945418-1945418	G	A	GG	Absent	I:1945418-1945418	-	ENSB:0WbKqqRNnUVU9ui	ENSB:0WbKqqRNnUVU9ui	3870	3870	1290	S	tcT/tcC
I:1960493-1960493	G	A	GGGG	Absent	I:1960493-1960493	pheA	ENSB:isouPvpquZaVyzj	ENSB:isouPvpquZaVyzj	216	216	72	L	ctA/ctG
I:2014603-2014603	G	A	GGGGGG	Absent	I:2014603-2014603	fabB	ENSB:3JPD4ysqYbE7e8g	ENSB:3JPD4ysqYbE7e8g	417	417	139	T	acA/acG
I:2028880-2028880	C	T	CC	Absent	I:2028880-2028880	trmB	ENSB:lNsS3TWDegsqWGQ	ENSB:lNsS3TWDegsqWGQ	318	318	106	P	ccA/ccG
I:2095249-2095249	A	G	AAAAA	Absent	I:2095249-2095249	hprK	ENSB:NRw0bydSqD4jYj_	ENSB:NRw0bydSqD4jYj_	225	225	75	L	ctC/ctT
I:2113697-2113697	C	T	CC	Absent	I:2113697-2113697	dnaQ	ENSB:aSMsv8TL8F4b0DY	ENSB:aSMsv8TL8F4b0DY	249	249	83	G	ggA/ggG
II:4241-4241	G	T	GG	Absent	II:4241-4241	-	ENSB:0HWta3eJsY_hqw5	ENSB:0HWta3eJsY_hqw5	516	516	172	G	ggA/ggC
II:15951-15951	C	T	CCCCC	Absent	II:15951-15951	-	ENSB:skBhNL0fDaCRNTE	ENSB:skBhNL0fDaCRNTE	144	144	48	N	aaT/aaC
II:94271-94271	C	T	CCCCC	Absent	II:94271-94271	-	ENSB:Bt85RqfV-usHxgA	ENSB:Bt85RqfV-usHxgA	306	306	102	A	gcA/gcG
II:98168-98168	G	T	G	Absent	II:98168-98168	zosA	ENSB:_nT4mGLjxD_jejr	ENSB:_nT4mGLjxD_jejr	1014	1014	338	T	acT/acG
II:114822-114822	C	G	CCCCCCC	Absent	II:114822-114822	ugpC_1	ENSB:fYKeJgi-5E1UdWK	ENSB:fYKeJgi-5E1UdWK	1119	1119	373	P	ccG/ccC
II:377647-377647	G	A	GGGGGGG	Absent	II:377647-377647	dat	ENSB:7NwZTLpqUhN-NWz	ENSB:7NwZTLpqUhN-NWz	181	181	61	L	Ttg/Ctg
II:387145-387145	C	T	CCCC	Absent	II:387145-387145	bauA	ENSB:smMezVt08sYCpm6	ENSB:smMezVt08sYCpm6	312	312	104	A	gcA/gcG
II:398161-398161	C	T	CC	Absent	II:398161-398161	mdtE	ENSB:2T0LRgBj25nFGG4	ENSB:2T0LRgBj25nFGG4	156	156	52	P	ccT/ccC
II:398929-398929	C	T	CCCC	Absent	II:398929-398929	mdtE	ENSB:2T0LRgBj25nFGG4	ENSB:2T0LRgBj25nFGG4	924	924	308	S	agT/agC
II:437155-437155	C	T	C	Absent	II:437155-437155	-	ENSB:VWRgzEYakfUzr2T	ENSB:VWRgzEYakfUzr2T	1377	1377	459	I	atT/atC
II:438690-438690	C	T	CC	Absent	II:438690-438690	typA	ENSB:4q7i73jiKN6y31w	ENSB:4q7i73jiKN6y31w	1272	1272	424	A	gcT/gcC
II:454433-454433	C	T	CC	Absent	II:454433-454433	rbsB_2	ENSB:E7L42KPmrNbCCWB	ENSB:E7L42KPmrNbCCWB	447	447	149	A	gcT/gcC
II:482547-482547	C	G	CCC	Absent	II:482547-482547	-	ENSB:7A5vamhmK81611G	ENSB:7A5vamhmK81611G	516	516	172	S	tcG/tcC
II:493232-493232	G	A	G	Absent	II:493232-493232	crcB_4	ENSB:QmGMjyWqEWGQDWm	ENSB:QmGMjyWqEWGQDWm	369	369	123	G	ggT/ggC
II:583449-583449	C	T	C	Absent	II:583449-583449	hcaD	ENSB:a-YiD7vKZzQlGX3	ENSB:a-YiD7vKZzQlGX3	1035	1035	345	S	tcT/tcC
II:616276-616276	G	A	GGG	Absent	II:616276-616276	dadA	ENSB:JrGmzbSFnH0S6nP	ENSB:JrGmzbSFnH0S6nP	570	570	190	T	acT/acC
II:629944-629944	C	T	CCCCCC	Absent	II:629944-629944	hsrA	ENSB:osXkFbsnSCYi23k	ENSB:osXkFbsnSCYi23k	555	555	185	R	cgT/cgC
II:633709-633709	C	T	CC	Absent	II:633709-633709	yxeO	ENSB:X2joL9aImqVrskT	ENSB:X2joL9aImqVrskT	513	513	171	S	tcA/tcG
II:704412-704412	C	T	CCCCCC	Absent	II:704412-704412	pyrB	ENSB:1GhO8JSf7hNL7y8	ENSB:1GhO8JSf7hNL7y8	816	816	272	P	ccA/ccG
II:704439-704439	A	G	AAA	Absent	II:704439-704439	pyrB	ENSB:1GhO8JSf7hNL7y8	ENSB:1GhO8JSf7hNL7y8	789	789	263	P	ccC/ccT
II:711869-711869	G	A	GG	Absent	II:711869-711869	gyrB_2	ENSB:vOzfFAxC2WLNzRp	ENSB:vOzfFAxC2WLNzRp	900	900	300	V	gtT/gtC
II:712601-712601	A	G	AAAAAAA	Absent	II:712601-712601	gyrB_2	ENSB:vOzfFAxC2WLNzRp	ENSB:vOzfFAxC2WLNzRp	168	168	56	G	ggC/ggT
II:718316-718316	G	A	GG	Absent	II:718316-718316	-	ENSB:lh3Me-Jc77MGStI	ENSB:lh3Me-Jc77MGStI	738	738	246	V	gtT/gtC
II:719590-719590	G	A	GGG	Absent	II:719590-719590	mprF	ENSB:A8Qyy7QqmZ51ji_	ENSB:A8Qyy7QqmZ51ji_	2079	2079	693	I	atT/atC
II:730507-730507	G	A	G	Absent	II:730507-730507	mfd	ENSB:Afz9EX5aUDGoNcv	ENSB:Afz9EX5aUDGoNcv	1815	1815	605	A	gcA/gcG
II:739271-739271	T	C	TTT	Absent	II:739271-739271	pcs	ENSB:gr5GbgLvzRN8gLI	ENSB:gr5GbgLvzRN8gLI	639	639	213	L	ctC/ctT
II:834089-834089	G	A	GGG	Absent	II:834089-834089	-	ENSB:wDaD-9Qv3A0bfAI	ENSB:wDaD-9Qv3A0bfAI	564	564	188	L	ctA/ctG
II:837373-837373	G	A	G	Absent	II:837373-837373	ybhS	ENSB:lqMwNYy7k1XFYwy	ENSB:lqMwNYy7k1XFYwy	451	451	151	L	Ttg/Ctg
II:840012-840012	G	A	G	Absent	II:840012-840012	cecR	ENSB:W2tnhTybCQgh4pT	ENSB:W2tnhTybCQgh4pT	408	408	136	P	ccT/ccC
II:852497-852497	G	A	GG	Absent	II:852497-852497	thlA	ENSB:DGA-N8w5w36t4ZO	ENSB:DGA-N8w5w36t4ZO	669	669	223	P	ccA/ccG
II:852671-852671	C	T	CC	Absent	II:852671-852671	thlA	ENSB:DGA-N8w5w36t4ZO	ENSB:DGA-N8w5w36t4ZO	843	843	281	H	caT/caC
II:858397-858397	C	T	CCC	Absent	II:858397-858397	glpK_2	ENSB:wQkGspdu8xSzhkn	ENSB:wQkGspdu8xSzhkn	882	882	294	L	ctT/ctC
II:904818-904818	G	A	GGG	Absent	II:904818-904818	-	ENSB:J2XdIlBjweJmQXs	ENSB:J2XdIlBjweJmQXs	612	612	204	G	ggT/ggC
II:927817-927817	G	A	GGGG	Absent	II:927817-927817	guaA	ENSB:pSojwybRPk_Btfx	ENSB:pSojwybRPk_Btfx	1035	1035	345	G	ggT/ggC
II:934547-934547	G	C	GG	Absent	II:934547-934547	oxyR_3	ENSB:o7ZX_oZZC7g-bwC	ENSB:o7ZX_oZZC7g-bwC	132	132	44	A	gcC/gcG
II:935443-935443	G	A	G	Absent	II:935443-935443	-	ENSB:MqWWe9-1YaeMM6L	ENSB:MqWWe9-1YaeMM6L	6	6	2	R	agA/agG
II:972493-972493	A	G	AAAA	Absent	II:972493-972493	nrdH	ENSB:Z-p3OSIU9oaRK6i	ENSB:Z-p3OSIU9oaRK6i	69	69	23	R	cgC/cgT
II:990456-990456	G	A	GG	Absent	II:990456-990456	narG	ENSB:OGtHFK53g468AAL	ENSB:OGtHFK53g468AAL	2304	2304	768	V	gtA/gtG
II:1006554-1006554	C	T	CCCCC	Absent	II:1006554-1006554	apbE_1	ENSB:VRaiNucqL6Pbj-0	ENSB:VRaiNucqL6Pbj-0	15	15	5	E	gaA/gaG
II:1043377-1043377	G	A	GGGGG	Absent	II:1043377-1043377	-	ENSB:vCTn-4reLc6BGK7	ENSB:vCTn-4reLc6BGK7	558	558	186	A	gcA/gcG
II:1043551-1043551	C	A	C	Absent	II:1043551-1043551	-	ENSB:vCTn-4reLc6BGK7	ENSB:vCTn-4reLc6BGK7	732	732	244	G	ggA/ggC
II:1043848-1043848	G	T	GG	Absent	II:1043848-1043848	-	ENSB:vCTn-4reLc6BGK7	ENSB:vCTn-4reLc6BGK7	1029	1029	343	A	gcT/gcG
II:1053728-1053728	G	A	GGGGGG	Absent	II:1053728-1053728	qseC	ENSB:JmWgdsa7b_VBU1a	ENSB:JmWgdsa7b_VBU1a	417	417	139	E	gaA/gaG
II:1054514-1054514	C	T	CCC	Absent	II:1054514-1054514	qseC	ENSB:JmWgdsa7b_VBU1a	ENSB:JmWgdsa7b_VBU1a	1203	1203	401	A	gcT/gcC
II:1098356-1098356	C	T	CCCCC	Absent	II:1098356-1098356	hisS	ENSB:pmiLa-YPGt5mbec	ENSB:pmiLa-YPGt5mbec	819	819	273	V	gtA/gtG
II:1105111-1105111	G	A	G	Absent	II:1105111-1105111	-	ENSB:MmisiBPkrvz-7wQ	ENSB:MmisiBPkrvz-7wQ	168	168	56	D	gaT/gaC

[truncated: 1 more sheets: S11_Mentese6_Gene_Coverage]
